# Supplementary material for: The Cytomegalovirus Tegument Protein UL35 Antagonizes Pattern Recognition Receptor-Mediated Type I IFN Transcription
Source: Microorganisms. 2020 May 26;8(6):790. doi: 10.3390/microorganisms8060790 (PMC7356634; doi:10.3390/microorganisms8060790)
Supplement: Supplementary file 1 [file microorganisms-08-00790-s001.zip]

Archive with 2 entries (2 files):
- Supplementary figures.docx
- Supplementary Table 1.xlsx
