# Supplementary material for: The Cytomegalovirus Tegument Protein UL35 Antagonizes Pattern Recognition Receptor-Mediated Type I IFN Transcription
Source: Microorganisms. 2020 May 26;8(6):790. doi: 10.3390/microorganisms8060790 (PMC7356634; doi:10.3390/microorganisms8060790)
Supplement: Supplementary file 1 [file microorganisms-08-00790-s001.zip › Supplementary Table 1.xlsx]

## Sheet: student t-test table
Identification					student t-test UL35 vs. ev stim		student t-test UL35 vs. ev mock		Functional annotations				Imputed log2(LFQ intensities)
Majority protein IDs	Protein names	Gene names	Unique peptides	Unique sequence coverage [%]	-LOG(P-value)	Difference	-LOG(P-value)	Difference	GOBP name	GOMF name	GOCC name	KEGG name	proteome-mock-EV_01	proteome-mock-EV_02	proteome-mock-EV_03	proteome-mock-EV_04	proteome-mock-UL35_01	proteome-mock-UL35_02	proteome-mock-UL35_03	proteome-mock-UL35_04	proteome-stim-EV_01	proteome-stim-EV_02	proteome-stim-EV_03	proteome-stim-EV_04	proteome-stim-UL35_01	proteome-stim-UL35_02	proteome-stim-UL35_03	proteome-stim-UL35_04
O60613;A0A087X1G7;A0A0B4J1S4	15 kDa selenoprotein	15 kDa selenoprotein	3	25.3	0.49258	0.310035	2.53571	1.40914	cellular macromolecule metabolic process;cellular metabolic process;cellular process;cellular protein metabolic process;'de novo' posttranslational protein folding;'de novo' protein folding;macromolecule metabolic process;metabolic process;primary metabolic process;protein folding;protein metabolic process	binding;selenium binding	cell part;cytoplasmic part;endoplasmic reticulum lumen;endoplasmic reticulum part;extracellular membrane-bounded organelle;extracellular organelle;extracellular region part;extracellular vesicular exosome;intracellular organelle lumen;intracellular organelle part;intracellular part;membrane-bounded organelle;membrane-bounded vesicle;membrane-enclosed lumen;organelle;organelle lumen;organelle part…		20.8192	21.2999	21.5632	20.5801	22.916	22.6392	22.0779	22.2659	21.8745	22.1514	21.311	21.3347	21.5545	22.4726	21.7877	22.0969
P01023	Alpha-2-macroglobulin	A2M	1	0.7	0.811498	3.02036	0.350304	1.20668	biological regulation;blood coagulation;blood coagulation, intrinsic pathway;cell activation;cell differentiation;cellular component disassembly;cellular component disassembly at cellular level;cellular component organization;cellular component organization at cellular level;cellular component organization or biogenesis;cellular component organization or biogenesis at cellular level;cellular deve…	binding;calcium-dependent protein binding;chemokine binding;C-X-C chemokine binding;cytokine binding;endopeptidase inhibitor activity;endopeptidase regulator activity;enzyme binding;enzyme inhibitor activity;enzyme regulator activity;growth factor binding;interleukin-1 binding;interleukin-8 binding;peptidase inhibitor activity;peptidase regulator activity;protease binding;protein binding;receptor…	blood microparticle;cell part;cytoplasmic membrane-bounded vesicle lumen;cytoplasmic part;cytoplasmic vesicle part;cytosol;extracellular membrane-bounded organelle;extracellular organelle;extracellular region;extracellular region part;extracellular vesicular exosome;intracellular organelle part;intracellular part;membrane-bounded organelle;membrane-bounded vesicle;membrane-enclosed lumen;organell…	Complement and coagulation cascades	19.2701	22.0991	22.3262	22.2755	24.2046	24.1855	23.5235	18.884	17.9709	19.0481	19.6381	18.8661	18.7061	25.9689	23.9815	18.9481
Q6ZSR9;A0A096LP25	Uncharacterized protein FLJ45252	AAK1	1	5.1	1.16551	-0.45135	0.574247	0.664918					20.1772	18.345	20.4065	20.6194	20.7177	20.2865	20.3145	20.8891	20.5481	20.8825	20.3784	20.9802	19.9984	20.1091	20.2097	20.6666
P49588;P49588-2	Alanine--tRNA ligase, cytoplasmic	AARS	6	7.9	1.41819	-1.51625	0.760375	-0.406085	alanyl-tRNA aminoacylation;amine metabolic process;amino acid activation;anatomical structure development;biological regulation;carboxylic acid metabolic process;cellular amine metabolic process;cellular amino acid metabolic process;cellular ketone metabolic process;cellular macromolecule metabolic process;cellular metabolic process;cellular nitrogen compound metabolic process;cellular process;ce…	adenyl nucleotide binding;adenyl ribonucleotide binding;alanine-tRNA ligase activity;amine binding;amino acid binding;aminoacyl-tRNA editing activity;aminoacyl-tRNA ligase activity;ATP binding;binding;carboxylic acid binding;carboxylic ester hydrolase activity;catalytic activity;cation binding;hydrolase activity;hydrolase activity, acting on ester bonds;ion binding;ligase activity;ligase activity…	cell part;cytoplasm;cytoplasmic part;cytosol;extracellular membrane-bounded organelle;extracellular organelle;extracellular region part;extracellular vesicular exosome;intracellular part;membrane;membrane-bounded organelle;membrane-bounded vesicle;organelle;vesicle	Aminoacyl-tRNA biosynthesis	22.6231	22.2274	22.481	23.1	21.6919	22.1611	22.3932	22.5609	22.3287	22.3914	23.3522	22.1963	20.8109	19.717	21.9384	21.7373
P33527;A0A0A0MS99;I3L4X2;P33527-8;P33527-6;P33527-7;P33527-5;P33527-4;P33527-2;P33527-3;P33527-9	Multidrug resistance-associated protein 1	ABCC1	2	1.9	0.330634	0.321262	2.10085	0.901725	arachidonic acid metabolic process;carboxylic acid metabolic process;cellular alkene metabolic process;cellular ketone metabolic process;cellular lipid metabolic process;cellular metabolic process;cellular process;cobalamin metabolic process;cofactor metabolic process;establishment of localization;fatty acid metabolic process;heterocycle metabolic process;icosanoid metabolic process;leukotriene m…	active transmembrane transporter activity;adenyl nucleotide binding;adenyl ribonucleotide binding;ATP binding;ATPase activity;ATPase activity, coupled;ATPase activity, coupled to movement of substances;ATPase activity, coupled to transmembrane movement of substances;binding;catalytic activity;hydrolase activity;hydrolase activity, acting on acid anhydrides;hydrolase activity, acting on acid anhyd…	basolateral plasma membrane;cell part;extracellular membrane-bounded organelle;extracellular organelle;extracellular region part;extracellular vesicular exosome;integral to membrane;integral to plasma membrane;intrinsic to membrane;intrinsic to plasma membrane;membrane;membrane part;membrane-bounded organelle;membrane-bounded vesicle;organelle;plasma membrane;plasma membrane part;vesicle	ABC transporters;Vitamin digestion and absorption	20.4091	21.2573	20.7807	20.66	21.8397	21.7167	21.9047	21.2529	20.6224	22.1142	20.7734	20.897	21.5435	21.9805	20.8657	21.3024
P28288;P28288-2	ATP-binding cassette sub-family D member 3	ABCD3	7	13.4	0.934396	0.798485	1.43948	1.08172	carboxylic acid catabolic process;carboxylic acid metabolic process;catabolic process;cellular catabolic process;cellular component organization;cellular component organization at cellular level;cellular component organization or biogenesis;cellular component organization or biogenesis at cellular level;cellular ketone metabolic process;cellular lipid catabolic process;cellular lipid metabolic pr…	active transmembrane transporter activity;adenyl nucleotide binding;adenyl ribonucleotide binding;ATP binding;ATPase activity;ATPase activity, coupled;ATPase activity, coupled to movement of substances;ATPase activity, coupled to transmembrane movement of substances;binding;catalytic activity;hydrolase activity;hydrolase activity, acting on acid anhydrides;hydrolase activity, acting on acid anhyd…	cell part;cytoplasmic part;cytosol;integral to membrane;intracellular membrane-bounded organelle;intracellular organelle;intracellular organelle lumen;intracellular organelle part;intracellular part;intrinsic to membrane;membrane;membrane part;membrane-bounded organelle;membrane-enclosed lumen;microbody;microbody lumen;microbody membrane;microbody part;mitochondrial inner membrane;mitochondrial m…	ABC transporters;Peroxisome	21.8172	22.5339	20.8377	22.4449	23.2574	22.8187	22.8709	23.0137	20.9933	22.8417	22.7118	21.9583	23.1992	22.8466	22.885	22.7682
P61221;D6R9I9;D6RGF4	ATP-binding cassette sub-family E member 1	ABCE1	10	24.4	3.97122	-1.56844	3.22406	-1.34154	biological regulation;catabolic process;cellular catabolic process;cellular macromolecule catabolic process;cellular macromolecule metabolic process;cellular metabolic process;cellular nitrogen compound metabolic process;cellular process;establishment of localization;macromolecule catabolic process;macromolecule metabolic process;metabolic process;multi-organism process;negative regulation of cat…	adenyl nucleotide binding;adenyl ribonucleotide binding;ATP binding;ATPase activity;binding;catalytic activity;enzyme inhibitor activity;enzyme regulator activity;hydrolase activity;hydrolase activity, acting on acid anhydrides;hydrolase activity, acting on acid anhydrides, in phosphorus-containing anhydrides;iron-sulfur cluster binding;metal cluster binding;nucleoside-triphosphatase activity;nuc…	cell part;cytoplasm;cytoplasmic part;intracellular membrane-bounded organelle;intracellular organelle;intracellular organelle lumen;intracellular organelle part;intracellular part;membrane;membrane-bounded organelle;membrane-enclosed lumen;mitochondrial matrix;mitochondrial part;mitochondrion;organelle;organelle lumen;organelle part		23.5276	23.9562	23.4289	23.2676	22.2987	21.8182	22.492	22.2051	23.6769	24.0499	23.638	23.6547	22.096	22.0447	21.9908	22.6142
Q8NE71;H0YGW7;Q8NE71-2	ATP-binding cassette sub-family F member 1	ABCF1	4	6.5	2.00907	-0.910428	0.408455	-0.166401	biological regulation;biosynthetic process;cellular biosynthetic process;cellular macromolecule biosynthetic process;cellular macromolecule metabolic process;cellular metabolic process;cellular process;cellular protein metabolic process;defense response;establishment of localization;inflammatory response;macromolecule biosynthetic process;macromolecule metabolic process;metabolic process;positive…	adenyl nucleotide binding;adenyl ribonucleotide binding;ATP binding;ATPase activity;binding;catalytic activity;hydrolase activity;hydrolase activity, acting on acid anhydrides;hydrolase activity, acting on acid anhydrides, in phosphorus-containing anhydrides;nucleic acid binding;nucleoside-triphosphatase activity;nucleotide binding;purine nucleotide binding;purine ribonucleoside triphosphate bind…	cell part;cytoplasm;cytoplasmic part;cytosol;envelope;intracellular non-membrane-bounded organelle;intracellular organelle;intracellular organelle part;intracellular part;macromolecular complex;membrane;non-membrane-bounded organelle;nuclear envelope;nuclear part;nucleoplasm;organelle;organelle envelope;organelle part;polysomal ribosome;ribonucleoprotein complex;ribosome		22.1697	21.9908	22.3914	22.4646	22.1448	21.7562	22.0041	22.4457	23.0479	23.3496	22.6378	22.5949	21.5617	22.3473	21.9522	22.1273
Q9UG63;Q9UG63-2;C9JHK9;C9JZV3	ATP-binding cassette sub-family F member 2	ABCF2	6	12.5	1.8628	-0.918571	0.258414	0.155885	establishment of localization;transport	adenyl nucleotide binding;adenyl ribonucleotide binding;ATP binding;ATPase activity;binding;catalytic activity;hydrolase activity;hydrolase activity, acting on acid anhydrides;hydrolase activity, acting on acid anhydrides, in phosphorus-containing anhydrides;nucleoside-triphosphatase activity;nucleotide binding;purine nucleotide binding;purine ribonucleoside triphosphate binding;purine ribonucleo…	ATP-binding cassette (ABC) transporter complex;cell part;cytoplasmic part;envelope;intracellular organelle part;intracellular part;macromolecular complex;membrane;membrane part;mitochondrial envelope;mitochondrial part;organelle envelope;organelle part;protein complex		23.8596	24.2909	24.3156	24.7129	24.7145	24.4196	23.9661	24.7022	25.0967	25.1323	24.7673	25.2414	23.5437	24.2588	24.0322	24.7287
Q9NUJ1;Q9NUJ1-2;Q9NUJ1-3	Mycophenolic acid acyl-glucuronide esterase, mitochondrial	ABHD10	4	16.7	0.0204386	-0.0334358	0.0959475	-0.152967	carbohydrate catabolic process;carbohydrate metabolic process;catabolic process;cellular carbohydrate catabolic process;cellular carbohydrate metabolic process;cellular metabolic process;cellular process;glucuronoside catabolic process;glucuronoside metabolic process;metabolic process;primary metabolic process	catalytic activity;hydrolase activity;hydrolase activity, acting on glycosyl bonds;hydrolase activity, hydrolyzing O-glycosyl compounds	cell part;cytoplasmic part;cytosol;intracellular membrane-bounded organelle;intracellular organelle;intracellular part;membrane-bounded organelle;mitochondrion;organelle		21.7637	21.357	22.8261	21.9822	20.8699	22.6907	21.0847	22.6718	20.694	22.3223	22.408	21.8833	22.5585	20.697	21.9275	21.9909
Q8N2K0;Q8N2K0-3;Q8N2K0-2;I3L1V0	Monoacylglycerol lipase ABHD12	ABHD12	4	14.6	0.0467957	-0.0232449	0.955273	0.501425	acylglycerol catabolic process;acylglycerol metabolic process;adult behavior;adult locomotory behavior;adult walking behavior;behavior;catabolic process;cellular catabolic process;cellular lipid catabolic process;cellular lipid metabolic process;cellular metabolic process;cellular process;glycerol ether catabolic process;glycerol ether metabolic process;glycerolipid catabolic process;glycerolipid…	acylglycerol lipase activity;carboxylic ester hydrolase activity;catalytic activity;hydrolase activity;hydrolase activity, acting on ester bonds;lipase activity	alpha-amino-3-hydroxy-5-methyl-4-isoxazolepropionic acid selective glutamate receptor complex;cell part;integral to membrane;intrinsic to membrane;ionotropic glutamate receptor complex;macromolecular complex;membrane part;plasma membrane part;protein complex;receptor complex		21.6928	21.3575	21.6109	21.2523	21.8614	22.6405	21.4469	21.9705	21.4218	21.9191	22.1417	21.5759	21.7075	21.7166	21.6313	21.9101
Q96IU4;F8W9U3;Q96IU4-2	Alpha/beta hydrolase domain-containing protein 14B	ABHD14B	1	10.5	1.43082	-1.42455	0.0537722	0.101082	biological regulation;metabolic process;positive regulation of biological process;positive regulation of biosynthetic process;positive regulation of cellular biosynthetic process;positive regulation of cellular metabolic process;positive regulation of cellular process;positive regulation of gene expression;positive regulation of macromolecule biosynthetic process;positive regulation of macromolec…	catalytic activity;hydrolase activity	cell part;cytoplasm;cytoplasmic part;cytosol;extracellular membrane-bounded organelle;extracellular organelle;extracellular region part;extracellular vesicular exosome;intracellular membrane-bounded organelle;intracellular non-membrane-bounded organelle;intracellular organelle;intracellular organelle part;intracellular part;membrane-bounded organelle;membrane-bounded vesicle;non-membrane-bounded …		20.0465	18.489	20.9588	21.3169	20.0596	20.409	19.9292	20.8178	19.9068	20.5516	20.8485	20.5211	19.8218	19.9403	18.3603	18.0074
O14639;O14639-5;O14639-4;O14639-3;O14639-2;O14639-6;H0Y7N6;F6XFR5;J3QSX6;F8W8M4;A0A0A0MRL6	Actin-binding LIM protein 1	ABLIM1	2	4.9	0.634718	0.630095	0.80504	0.436157	anatomical structure formation involved in morphogenesis;anatomical structure morphogenesis;axon guidance;biological regulation;cell projection assembly;cell projection organization;cellular component assembly;cellular component assembly at cellular level;cellular component assembly involved in morphogenesis;cellular component organization;cellular component organization at cellular level;cellula…	actin binding;binding;cation binding;cytoskeletal protein binding;ion binding;metal ion binding;protein binding;transition metal ion binding;zinc ion binding	actin cytoskeleton;actin filament bundle;actomyosin;cell part;cell projection;cytoplasm;cytoskeletal part;cytoskeleton;intracellular non-membrane-bounded organelle;intracellular organelle;intracellular organelle part;intracellular part;lamellipodium;non-membrane-bounded organelle;organelle;organelle part;stress fiber	Axon guidance	19.068	19.4331	18.3155	19.3798	19.6473	19.284	19.4398	19.5699	18.9337	18.6694	19.8082	17.5952	19.4269	19.216	19.7281	19.156
Q9P1F3;Q5SZC9	Costars family protein ABRACL	ABRACL	1	19.8	2.40228	-1.44372	0.479215	-1.0243					18.5774	21.6009	21.2455	21.7903	18.0146	20.6013	19.862	20.6389	21.2354	21.0521	21.648	20.2653	19.6632	19.2181	19.7635	19.7812
P09110;C9JDE9;P09110-2;H7C131;H0Y4D4	3-ketoacyl-CoA thiolase, peroxisomal	ACAA1	10	41.5	1.4136	0.255017	4.12064	0.897008	bile acid metabolic process;carboxylic acid catabolic process;carboxylic acid metabolic process;catabolic process;cellular catabolic process;cellular ketone metabolic process;cellular lipid catabolic process;cellular lipid metabolic process;cellular metabolic process;cellular process;fatty acid beta-oxidation;fatty acid beta-oxidation using acyl-CoA oxidase;fatty acid catabolic process;fatty acid…	acetyl-CoA C-acyltransferase activity;acyl-CoA oxidase activity;C-acyltransferase activity;catalytic activity;oxidoreductase activity;oxidoreductase activity, acting on the CH-CH group of donors;oxidoreductase activity, acting on the CH-CH group of donors, oxygen as acceptor;palmitoyl-CoA oxidase activity;transferase activity;transferase activity, transferring acyl groups;transferase activity, tr…	cell part;cytoplasmic part;intracellular membrane-bounded organelle;intracellular organelle;intracellular organelle lumen;intracellular organelle part;intracellular part;membrane;membrane-bounded organelle;membrane-enclosed lumen;microbody;microbody lumen;microbody part;organelle;organelle lumen;organelle part;peroxisomal matrix;peroxisomal part;peroxisome	Benzoate degradation;Biosynthesis of unsaturated fatty acids;Fatty acid metabolism;Peroxisome;PPAR signaling pathway;Valine, leucine and isoleucine degradation	24.3651	24.0997	24.3357	24.314	25.365	25.079	25.0498	25.2086	24.7964	24.8113	24.6875	24.4883	25.1149	24.8201	24.9128	24.9557
P42765;A0A0B4J2A4;K7EME0	3-ketoacyl-CoA thiolase, mitochondrial	ACAA2	11	29	1.39385	0.314497	2.38137	0.847526	alcohol metabolic process;biosynthetic process;carboxylic acid metabolic process;cellular ketone metabolic process;cellular lipid metabolic process;cellular metabolic process;cellular process;cellular response to chemical stimulus;cellular response to hypoxia;cellular response to oxygen levels;cellular response to stimulus;cellular response to stress;cholesterol biosynthetic process;cholesterol m…	acetyl-CoA C-acyltransferase activity;C-acyltransferase activity;catalytic activity;transferase activity;transferase activity, transferring acyl groups;transferase activity, transferring acyl groups other than amino-acyl groups	cell part;cytoplasmic part;extracellular membrane-bounded organelle;extracellular organelle;extracellular region part;extracellular vesicular exosome;intracellular membrane-bounded organelle;intracellular organelle;intracellular organelle part;intracellular part;membrane;membrane-bounded organelle;membrane-bounded vesicle;mitochondrial inner membrane;mitochondrial membrane;mitochondrial part;mito…	Benzoate degradation;Fatty acid elongation in mitochondria;Fatty acid metabolism;Valine, leucine and isoleucine degradation	24.8261	23.9825	24.1141	24.2164	25.1731	25.0489	25.1608	25.1464	24.8323	24.74	25.0014	24.7276	25.27	24.9541	25.36	24.9753
Q709F0;Q709F0-3;Q709F0-2;D6RDI8	Acyl-CoA dehydrogenase family member 11	ACAD11	4	7.6	0.716823	-0.70904	1.19137	-0.640983	carboxylic acid catabolic process;carboxylic acid metabolic process;catabolic process;cellular catabolic process;cellular ketone metabolic process;cellular lipid catabolic process;cellular lipid metabolic process;cellular metabolic process;cellular process;fatty acid beta-oxidation;fatty acid beta-oxidation using acyl-CoA dehydrogenase;fatty acid catabolic process;fatty acid metabolic process;fat…	acyl-CoA dehydrogenase activity;binding;catalytic activity;coenzyme binding;cofactor binding;flavin adenine dinucleotide binding;long-chain-acyl-CoA dehydrogenase activity;medium-chain-acyl-CoA dehydrogenase activity;oxidoreductase activity;oxidoreductase activity, acting on the CH-CH group of donors;transferase activity;transferase activity, transferring phosphorus-containing groups;very long-ch…	cell part;cytoplasmic part;intracellular membrane-bounded organelle;intracellular organelle;intracellular organelle part;intracellular part;membrane;membrane-bounded organelle;microbody;mitochondrial membrane;mitochondrial part;nucleus;organelle;organelle membrane;organelle part;peroxisome		20.9192	22.0286	21.7733	21.0864	20.7417	21.0893	20.7616	20.651	20.588	22.5178	21.412	21.0833	21.3098	20.602	20.0718	20.7814
Q9H845;H0Y8Z9	Acyl-CoA dehydrogenase family member 9, mitochondrial	ACAD9	3	8.4	0.964393	-0.359392	0.25606	0.169142	cellular component assembly;cellular component assembly at cellular level;cellular component biogenesis;cellular component organization;cellular component organization at cellular level;cellular component organization or biogenesis;cellular component organization or biogenesis at cellular level;cellular macromolecular complex assembly;cellular macromolecular complex subunit organization;cellular …	acyl-CoA dehydrogenase activity;binding;catalytic activity;coenzyme binding;cofactor binding;flavin adenine dinucleotide binding;oxidoreductase activity;oxidoreductase activity, acting on the CH-CH group of donors	cell part;cell projection;cytoplasmic part;dendrite;intracellular membrane-bounded organelle;intracellular organelle;intracellular part;membrane-bounded organelle;mitochondrion;neuron projection;nucleus;organelle	Geraniol degradation;Naphthalene degradation	21.9206	22.1499	22.7509	22.1523	22.8012	21.9854	22.1457	22.718	22.5083	22.7484	22.4835	22.4007	21.7074	22.4812	22.1095	22.4052
P11310;B7Z9I1;Q5T4U5;P11310-2	Medium-chain specific acyl-CoA dehydrogenase, mitochondrial	ACADM	5	15.9	0.410086	-0.405289	0.146236	-0.160201	amine biosynthetic process;amine metabolic process;anatomical structure development;betaine biosynthetic process;betaine metabolic process;biological regulation;biosynthetic process;carbohydrate biosynthetic process;carbohydrate metabolic process;carboxylic acid biosynthetic process;carboxylic acid catabolic process;carboxylic acid metabolic process;cardiac cell differentiation;cardiac muscle cel…	acyl-CoA dehydrogenase activity;binding;catalytic activity;coenzyme binding;cofactor binding;flavin adenine dinucleotide binding;identical protein binding;medium-chain-acyl-CoA dehydrogenase activity;oxidoreductase activity;oxidoreductase activity, acting on the CH-CH group of donors;protein binding	axon;cell part;cell projection;cytoplasmic part;extracellular membrane-bounded organelle;extracellular organelle;extracellular region part;extracellular vesicular exosome;intracellular membrane-bounded organelle;intracellular organelle;intracellular organelle lumen;intracellular organelle part;intracellular part;membrane-bounded organelle;membrane-bounded vesicle;membrane-enclosed lumen;mitochond…	beta-Alanine metabolism;Fatty acid metabolism;PPAR signaling pathway;Propanoate metabolism;Valine, leucine and isoleucine degradation	20.9983	21.2186	21.8495	20.7683	21.9957	20.3779	21.0727	20.7476	21.8481	22.0477	21.2191	21.8879	20.6909	22.485	20.957	21.2486
P45954;P45954-2	Short/branched chain specific acyl-CoA dehydrogenase, mitochondrial	ACADSB	3	14.8	0.856586	1.30532	0.384931	-0.624721	amine catabolic process;amine metabolic process;branched chain family amino acid catabolic process;branched chain family amino acid metabolic process;carboxylic acid catabolic process;carboxylic acid metabolic process;catabolic process;cellular amine metabolic process;cellular amino acid catabolic process;cellular amino acid metabolic process;cellular catabolic process;cellular ketone metabolic p…	acyl-CoA dehydrogenase activity;binding;catalytic activity;coenzyme binding;cofactor binding;flavin adenine dinucleotide binding;oxidoreductase activity;oxidoreductase activity, acting on the CH-CH group of donors	cell part;cytoplasmic part;extracellular membrane-bounded organelle;extracellular organelle;extracellular region part;extracellular vesicular exosome;intracellular membrane-bounded organelle;intracellular organelle;intracellular organelle lumen;intracellular organelle part;intracellular part;membrane-bounded organelle;membrane-bounded vesicle;membrane-enclosed lumen;mitochondrial matrix;mitochond…	Fatty acid metabolism;Valine, leucine and isoleucine degradation	22.1457	22.1563	21.7141	21.7267	19.2302	21.7827	22.1253	22.1058	19.4168	19.1943	21.6255	22.2031	21.7578	21.9603	21.9194	22.0234
P49748;P49748-2;P49748-3	Very long-chain specific acyl-CoA dehydrogenase, mitochondrial	ACADVL	26	46.6	0.101859	-0.0634332	2.05511	0.401577	biological regulation;carboxylic acid catabolic process;carboxylic acid metabolic process;catabolic process;cell differentiation;cellular catabolic process;cellular developmental process;cellular ketone metabolic process;cellular lipid catabolic process;cellular lipid metabolic process;cellular macromolecule metabolic process;cellular metabolic process;cellular process;cellular protein metabolic …	acyl-CoA dehydrogenase activity;binding;catalytic activity;coenzyme binding;cofactor binding;flavin adenine dinucleotide binding;long-chain-acyl-CoA dehydrogenase activity;oxidoreductase activity;oxidoreductase activity, acting on the CH-CH group of donors	cell part;cytoplasm;cytoplasmic part;intracellular membrane-bounded organelle;intracellular non-membrane-bounded organelle;intracellular organelle;intracellular organelle lumen;intracellular organelle part;intracellular part;membrane;membrane-bounded organelle;membrane-enclosed lumen;mitochondrial inner membrane;mitochondrial matrix;mitochondrial membrane;mitochondrial nucleoid;mitochondrial part…	Fatty acid metabolism	25.7492	25.5671	25.6008	25.7109	26.2941	25.9019	26.1356	25.9026	26.4079	26.1025	25.7773	25.9366	26.029	26.4676	25.5744	25.8995
P24752	Acetyl-CoA acetyltransferase, mitochondrial	ACAT1	15	50.8	0.3457	0.171817	0.32906	0.119453	adipose tissue development;amine catabolic process;amine metabolic process;anatomical structure development;biosynthetic process;brain development;branched chain family amino acid catabolic process;branched chain family amino acid metabolic process;carboxylic acid catabolic process;carboxylic acid metabolic process;catabolic process;cellular amine metabolic process;cellular amino acid catabolic p…	acetyl-CoA C-acetyltransferase activity;acetyl-CoA C-acyltransferase activity;acetyltransferase activity;binding;C-acetyltransferase activity;C-acyltransferase activity;catalytic activity;cation binding;coenzyme binding;cofactor binding;ion binding;metal ion binding;transferase activity;transferase activity, transferring acyl groups;transferase activity, transferring acyl groups other than amino-…	cell part;cytoplasmic part;extracellular membrane-bounded organelle;extracellular organelle;extracellular region part;extracellular vesicular exosome;intracellular membrane-bounded organelle;intracellular organelle;intracellular organelle lumen;intracellular organelle part;intracellular part;membrane;membrane-bounded organelle;membrane-bounded vesicle;membrane-enclosed lumen;mitochondrial inner m…	Benzoate degradation;Butanoate metabolism;Carbon fixation pathways in prokaryotes;Fatty acid metabolism;Glyoxylate and dicarboxylate metabolism;Lysine degradation;Propanoate metabolism;Pyruvate metabolism;Synthesis and degradation of ketone bodies;Terpenoid backbone biosynthesis;Tryptophan metabolism;Two-component system;Valine, leucine and isoleucine degradation	25.9538	25.9806	26.249	26.0473	26.5579	26.2093	25.9992	25.942	26.347	26.6561	25.9826	26.0189	26.5861	26.6613	26.4253	26.0192
Q9H3P7	Golgi resident protein GCP60	ACBD3	5	10.2	2.04625	-0.977088	0.31188	-0.608147	biosynthetic process;establishment of localization;lipid biosynthetic process;lipid metabolic process;metabolic process;primary metabolic process;steroid biosynthetic process;steroid metabolic process;transport	binding;carboxylic acid binding;coenzyme binding;cofactor binding;fatty acid binding;fatty-acyl-CoA binding;lipid binding;monocarboxylic acid binding	cell part;cytoplasmic part;Golgi apparatus;Golgi apparatus part;Golgi membrane;integral to membrane;intracellular membrane-bounded organelle;intracellular organelle;intracellular organelle part;intracellular part;intrinsic to membrane;membrane;membrane part;membrane-bounded organelle;mitochondrion;organelle;organelle membrane;organelle part		22.3849	21.4397	22.2286	22.4394	21.9268	21.8462	19.2835	23.0036	22.7739	22.8616	23.1107	22.7836	21.3892	21.725	21.9547	22.5525
Q9UKV3;Q9UKV3-5;Q9UKV3-2;G3V3B0;S4R3H4;E7EQT4;Q9UKV3-3	Apoptotic chromatin condensation inducer in the nucleus	ACIN1	2	2.8	0.64703	-0.826374	1.5772	0.930662	apoptosis;apoptotic chromosome condensation;biological regulation;cell death;cell differentiation;cellular component disassembly;cellular component disassembly at cellular level;cellular component disassembly involved in apoptosis;cellular component organization;cellular component organization at cellular level;cellular component organization or biogenesis;cellular component organization or bioge…	ATPase activity;binding;catalytic activity;enzyme binding;hydrolase activity;hydrolase activity, acting on acid anhydrides;hydrolase activity, acting on acid anhydrides, in phosphorus-containing anhydrides;nucleic acid binding;nucleoside-triphosphatase activity;nucleotide binding;protein binding;pyrophosphatase activity	cell part;cytoplasm;cytoplasmic part;cytosol;intracellular membrane-bounded organelle;intracellular non-membrane-bounded organelle;intracellular organelle;intracellular organelle part;intracellular part;membrane;membrane-bounded organelle;non-membrane-bounded organelle;nuclear body;nuclear part;nuclear speck;nucleolus;nucleoplasm;nucleoplasm part;nucleus;organelle;organelle part;plasma membrane	mRNA surveillance pathway;RNA transport;Spliceosome	21.1502	22.5322	21.5474	21.7095	22.9171	22.3766	22.5194	22.8487	23.3749	22.8372	22.2298	21.3094	20.7825	22.6167	21.9827	21.0638
P53396;P53396-2;P53396-3	ATP-citrate synthase	ACLY	36	40.5	1.98548	-0.676642	0.437034	-0.210667	acyl-CoA biosynthetic process;acyl-CoA metabolic process;acylglycerol biosynthetic process;acylglycerol metabolic process;biological regulation;biosynthetic process;carbohydrate metabolic process;carboxylic acid metabolic process;cellular biosynthetic process;cellular carbohydrate metabolic process;cellular ketone metabolic process;cellular lipid metabolic process;cellular metabolic process;cellu…	acid-thiol ligase activity;adenyl nucleotide binding;adenyl ribonucleotide binding;ATP binding;ATP citrate synthase activity;binding;catalytic activity;cation binding;CoA-ligase activity;cofactor binding;ion binding;ligase activity;ligase activity, forming carbon-sulfur bonds;metal ion binding;nucleotide binding;purine nucleotide binding;purine ribonucleoside triphosphate binding;purine ribonucle…	cell part;citrate lyase complex;cytoplasm;cytoplasmic part;cytosol;extracellular membrane-bounded organelle;extracellular organelle;extracellular region part;extracellular vesicular exosome;intracellular membrane-bounded organelle;intracellular organelle;intracellular organelle part;intracellular part;macromolecular complex;membrane;membrane-bounded organelle;membrane-bounded vesicle;mitochondrio…	Carbon fixation pathways in prokaryotes;Citrate cycle (TCA cycle)	26.8838	26.5819	26.8345	26.774	26.7439	25.9883	26.9381	26.5612	26.9865	27.0855	26.9418	26.9182	25.783	26.3599	26.5076	26.575
P21399	Cytoplasmic aconitate hydratase	ACO1	14	19.5	3.06824	-2.33225	1.27169	-1.21654	acetyl-CoA catabolic process;acetyl-CoA metabolic process;biological regulation;carboxylic acid metabolic process;catabolic process;cation homeostasis;cellular catabolic process;cellular cation homeostasis;cellular chemical homeostasis;cellular homeostasis;cellular ion homeostasis;cellular iron ion homeostasis;cellular ketone metabolic process;cellular metabolic process;cellular metal ion homeost…	4 iron, 4 sulfur cluster binding;aconitate hydratase activity;binding;carbon-oxygen lyase activity;catalytic activity;cation binding;hydro-lyase activity;ion binding;iron-responsive element binding;iron-sulfur cluster binding;lyase activity;metal cluster binding;metal ion binding;mRNA binding;nucleic acid binding;RNA binding	cell part;cytoplasm;cytoplasmic part;cytosol;endoplasmic reticulum;extracellular membrane-bounded organelle;extracellular organelle;extracellular region part;extracellular vesicular exosome;Golgi apparatus;intracellular membrane-bounded organelle;intracellular organelle;intracellular part;membrane-bounded organelle;membrane-bounded vesicle;mitochondrion;organelle;vesicle	Carbon fixation pathways in prokaryotes;Citrate cycle (TCA cycle);Glyoxylate and dicarboxylate metabolism	23.733	24.5747	23.6739	24.7266	22.0782	23.0274	22.6387	24.0978	24.9547	24.8496	24.5597	24.1801	22.0122	21.4861	22.8882	22.8286
Q99798;A2A274	Aconitate hydratase, mitochondrial	ACO2	23	43.1	1.09622	0.45002	2.67132	0.676332	acetyl-CoA catabolic process;acetyl-CoA metabolic process;carboxylic acid metabolic process;catabolic process;cellular catabolic process;cellular ketone metabolic process;cellular metabolic process;cellular process;citrate metabolic process;coenzyme catabolic process;coenzyme metabolic process;cofactor catabolic process;cofactor metabolic process;generation of precursor metabolites and energy;iso…	3 iron, 4 sulfur cluster binding;4 iron, 4 sulfur cluster binding;aconitate hydratase activity;binding;carbon-oxygen lyase activity;catalytic activity;cation binding;hydro-lyase activity;ion binding;iron ion binding;iron-sulfur cluster binding;lyase activity;metal cluster binding;metal ion binding;transition metal ion binding	cell part;cytoplasmic part;intracellular membrane-bounded organelle;intracellular organelle;intracellular organelle lumen;intracellular organelle part;intracellular part;membrane-bounded organelle;membrane-enclosed lumen;mitochondrial matrix;mitochondrial part;mitochondrion;nucleus;organelle;organelle lumen;organelle part	Carbon fixation pathways in prokaryotes;Citrate cycle (TCA cycle);Glyoxylate and dicarboxylate metabolism	25.7367	25.691	25.5112	25.4051	26.5268	26.2048	26.3018	26.0159	25.8378	26.0004	25.5815	25.9166	26.5968	25.8775	26.028	26.6341
Q9NPJ3;Q9NPJ3-2	Acyl-coenzyme A thioesterase 13;Acyl-coenzyme A thioesterase 13, N-terminally processed	ACOT13	4	33.6	0.928241	0.530044	0.683089	-0.21363	cellular component assembly;cellular component organization;cellular component organization or biogenesis;macromolecular complex assembly;macromolecular complex subunit organization;metabolic process;protein complex assembly;protein complex subunit organization;protein homooligomerization;protein homotetramerization;protein oligomerization;protein tetramerization	acyl-CoA hydrolase activity;catalytic activity;CoA hydrolase activity;hydrolase activity;hydrolase activity, acting on ester bonds;thiolester hydrolase activity	cell part;cytoplasmic part;cytoskeletal part;cytosol;extracellular membrane-bounded organelle;extracellular organelle;extracellular region part;extracellular vesicular exosome;intracellular membrane-bounded organelle;intracellular non-membrane-bounded organelle;intracellular organelle;intracellular organelle part;intracellular part;membrane-bounded organelle;membrane-bounded vesicle;mitochondrion…		23.4723	23.1571	23.2684	23.0103	22.8097	23.2583	22.8221	23.1637	22.5912	22.1351	22.9521	23.3556	23.6595	23.2741	23.1373	23.0832
O00154;O00154-4;O00154-6;O00154-7;O00154-2;K7EKP8;O00154-3;O00154-5	Cytosolic acyl coenzyme A thioester hydrolase	ACOT7	5	17.9	3.16917	-1.80753	0.690256	-0.261491	biosynthetic process;carboxylic acid biosynthetic process;carboxylic acid catabolic process;carboxylic acid metabolic process;catabolic process;cellular biosynthetic process;cellular catabolic process;cellular ketone metabolic process;cellular lipid catabolic process;cellular lipid metabolic process;cellular metabolic process;cellular nitrogen compound metabolic process;cellular process;coenzyme …	acyl-CoA thioesterase activity;binding;carboxylic acid binding;carboxylic ester hydrolase activity;catalytic activity;CoA hydrolase activity;coenzyme binding;cofactor binding;fatty acid binding;fatty-acyl-CoA binding;hydrolase activity;hydrolase activity, acting on ester bonds;identical protein binding;lipid binding;monocarboxylic acid binding;palmitoyl-CoA hydrolase activity;protein binding;prot…	cell body;cell part;cell projection;cytoplasm;cytoplasmic part;cytosol;extracellular membrane-bounded organelle;extracellular organelle;extracellular region part;extracellular vesicular exosome;intracellular membrane-bounded organelle;intracellular organelle;intracellular organelle part;intracellular part;membrane-bounded organelle;membrane-bounded vesicle;mitochondrion;neuron projection;nuclear …	Biosynthesis of unsaturated fatty acids	22.9894	22.8764	22.7627	23.2129	22.4732	22.4704	22.7171	23.1347	23.5964	23.4934	24.0668	23.0312	21.7831	21.4924	22.2459	21.4363
Q9Y305;Q9Y305-3;Q9Y305-2;Q9Y305-4;H7C5Q2	Acyl-coenzyme A thioesterase 9, mitochondrial	ACOT9	6	17.8	0.0762957	-0.0701237	0.940691	0.37953	acyl-CoA metabolic process;cellular metabolic process;cellular process;coenzyme metabolic process;cofactor metabolic process;metabolic process;thioester metabolic process	acetyl-CoA hydrolase activity;carboxylic ester hydrolase activity;catalytic activity;CoA hydrolase activity;hydrolase activity;hydrolase activity, acting on ester bonds;thiolester hydrolase activity	cell part;cytoplasmic part;intracellular membrane-bounded organelle;intracellular organelle;intracellular part;membrane-bounded organelle;mitochondrion;organelle		22.1009	22.9805	22.8491	22.6184	22.8596	23.0382	22.9776	23.1915	23.8133	23.1928	22.7847	23.218	23.0743	23.9239	22.8017	22.9285
Q15067;Q15067-3;Q15067-2	Peroxisomal acyl-coenzyme A oxidase 1	ACOX1	3	7.4	0.0392895	0.120492	1.50345	0.773589	biological regulation;carboxylic acid catabolic process;carboxylic acid metabolic process;catabolic process;cellular catabolic process;cellular component organization;cellular component organization at cellular level;cellular component organization or biogenesis;cellular component organization or biogenesis at cellular level;cellular ketone metabolic process;cellular lipid catabolic process;cellu…	acyl-CoA dehydrogenase activity;acyl-CoA oxidase activity;binding;carboxylic acid binding;catalytic activity;coenzyme binding;cofactor binding;FAD binding;fatty acid binding;flavin adenine dinucleotide binding;lipid binding;monocarboxylic acid binding;oxidoreductase activity;oxidoreductase activity, acting on the CH-CH group of donors;oxidoreductase activity, acting on the CH-CH group of donors, …	cell part;cytoplasmic part;intracellular membrane-bounded organelle;intracellular non-membrane-bounded organelle;intracellular organelle;intracellular organelle lumen;intracellular organelle part;intracellular part;membrane;membrane-bounded organelle;membrane-enclosed lumen;microbody;microbody lumen;microbody membrane;microbody part;mitochondrion;non-membrane-bounded organelle;nuclear part;nucleo…	alpha-Linolenic acid metabolism;Biosynthesis of unsaturated fatty acids;Fatty acid metabolism;Peroxisome;PPAR signaling pathway	20.0092	20.8895	20.5483	20.3238	21.509	20.9753	21.6155	20.7653	20.9608	21.4354	17.6849	20.1603	20.1614	21.2612	18.3291	20.9717
P24666;P24666-2;P24666-3;F2Z2Q9;G5E9R5;D3YTI2;P24666-4	Low molecular weight phosphotyrosine protein phosphatase	ACP1	3	20.3	1.24704	-1.16615	0.466572	-0.600708		acid phosphatase activity;catalytic activity;hydrolase activity;hydrolase activity, acting on ester bonds;non-membrane spanning protein tyrosine phosphatase activity;phosphatase activity;phosphoprotein phosphatase activity;phosphoric ester hydrolase activity;protein tyrosine phosphatase activity	cell part;cytoplasm;extracellular membrane-bounded organelle;extracellular organelle;extracellular region part;extracellular vesicular exosome;internal side of plasma membrane;intracellular part;membrane part;membrane-bounded organelle;membrane-bounded vesicle;organelle;plasma membrane part;vesicle	Riboflavin metabolism	21.7836	20.2816	22.6255	22.791	21.5184	21.3187	21.1506	21.0912	21.3157	22.1378	21.7968	21.6982	20.5991	21.2862	21.1503	19.2482
P11117;E9PHY0;E9PQY3;B7Z7D2;E9PP23	Lysosomal acid phosphatase	ACP2	8	20.3	1.84201	0.836287	4.21624	1.24959	anatomical structure development;cellular component organization;cellular component organization at cellular level;cellular component organization or biogenesis;cellular component organization or biogenesis at cellular level;cellular metabolic process;cellular process;dephosphorylation;developmental process;lysosome organization;metabolic process;organelle organization;phosphate-containing compou…	acid phosphatase activity;catalytic activity;hydrolase activity;hydrolase activity, acting on ester bonds;phosphatase activity;phosphoric ester hydrolase activity	cell part;cytoplasmic part;extracellular membrane-bounded organelle;extracellular organelle;extracellular region part;extracellular vesicular exosome;integral to membrane;intracellular membrane-bounded organelle;intracellular organelle;intracellular organelle lumen;intracellular organelle part;intracellular part;intrinsic to membrane;lysosomal lumen;lysosomal membrane;lysosome;lytic vacuole;membr…	Riboflavin metabolism	22.695	22.6285	22.2582	22.2666	23.8189	23.6333	23.6239	23.7706	23.3339	22.599	22.5071	22.5348	23.7154	23.868	23.1899	23.5466
Q96CM8;E9PF16;Q96CM8-4;Q96CM8-3;Q96CM8-2	Acyl-CoA synthetase family member 2, mitochondrial	ACSF2	1	3.1	1.80516	0.574229	0.280307	0.404148	carboxylic acid metabolic process;cellular ketone metabolic process;cellular lipid metabolic process;cellular metabolic process;cellular process;fatty acid metabolic process;lipid metabolic process;metabolic process;monocarboxylic acid metabolic process;organic acid metabolic process;oxoacid metabolic process;primary metabolic process;small molecule metabolic process	adenyl nucleotide binding;adenyl ribonucleotide binding;ATP binding;binding;catalytic activity;ligase activity;nucleotide binding;purine nucleotide binding;purine ribonucleoside triphosphate binding;purine ribonucleotide binding;ribonucleotide binding	cell part;cytoplasmic part;intracellular membrane-bounded organelle;intracellular organelle;intracellular part;membrane-bounded organelle;mitochondrion;organelle		19.2058	18.6214	19.3183	19.6478	18.6685	20.0579	18.7125	20.9709	19.5685	19.4081	19.7713	19.3564	20.5136	20.0846	19.8859	19.9171
P33121;B7Z3Z9;E7EPM6;P33121-2;P33121-3;H0Y9Z9;H0Y9U7;D6RER0	Long-chain-fatty-acid--CoA ligase 1	ACSL1	2	4.7	1.32741	-0.577193	0.199829	-0.100092	acyl-CoA biosynthetic process;acyl-CoA metabolic process;acylglycerol biosynthetic process;acylglycerol metabolic process;adiponectin-mediated signaling pathway;biological regulation;biosynthetic process;carboxylic acid metabolic process;catabolic process;cell surface receptor linked signaling pathway;cellular biosynthetic process;cellular catabolic process;cellular ketone metabolic process;cellu…	adenyl nucleotide binding;adenyl ribonucleotide binding;ATP binding;binding;catalytic activity;fatty acid ligase activity;ligase activity;ligase activity, forming carbon-sulfur bonds;long-chain fatty acid-CoA ligase activity;nucleotide binding;purine nucleotide binding;purine ribonucleoside triphosphate binding;purine ribonucleotide binding;ribonucleotide binding	cell part;cytoplasmic part;endoplasmic reticulum membrane;endoplasmic reticulum part;integral to membrane;intracellular membrane-bounded organelle;intracellular organelle;intracellular organelle part;intracellular part;intrinsic to membrane;membrane;membrane part;membrane-bounded organelle;microbody;microbody membrane;microbody part;mitochondrial membrane;mitochondrial outer membrane;mitochondria…	Adipocytokine signaling pathway;Fatty acid metabolism;Peroxisome;PPAR signaling pathway	21.0893	20.7394	20.8316	20.7529	20.5604	20.3456	21.115	20.9919	21.2956	20.8038	21.378	20.5965	20.133	20.4165	20.7847	20.431
O95573	Long-chain-fatty-acid--CoA ligase 3	ACSL3	9	20.4	1.08792	-0.688376	0.131413	0.0570049	acyl-CoA biosynthetic process;acyl-CoA metabolic process;acylglycerol biosynthetic process;acylglycerol metabolic process;anatomical structure development;biological regulation;biosynthetic process;brain development;carboxylic acid biosynthetic process;carboxylic acid metabolic process;cellular biosynthetic process;cellular component assembly;cellular component organization;cellular component org…	adenyl nucleotide binding;adenyl ribonucleotide binding;ATP binding;binding;catalytic activity;enzyme binding;fatty acid ligase activity;kinase binding;ligase activity;ligase activity, forming carbon-sulfur bonds;long-chain fatty acid-CoA ligase activity;nucleotide binding;protein binding;protein domain specific binding;protein kinase binding;purine nucleotide binding;purine ribonucleoside tripho…	cell part;cytoplasmic part;endoplasmic reticulum;endoplasmic reticulum membrane;endoplasmic reticulum part;Golgi apparatus;integral to membrane;intracellular membrane-bounded organelle;intracellular organelle;intracellular organelle part;intracellular part;intrinsic to membrane;lipid particle;membrane;membrane part;membrane-bounded organelle;microbody;microbody membrane;microbody part;mitochondri…	Adipocytokine signaling pathway;Fatty acid metabolism;Peroxisome;PPAR signaling pathway	23.5593	23.638	23.9072	23.6578	23.4207	23.7824	23.6687	24.1185	24.8312	24.3294	23.5801	24.1477	23.7053	24.0213	23.1093	23.2989
O60488;O60488-2	Long-chain-fatty-acid--CoA ligase 4	ACSL4	5	11.1	2.59472	-1.04616	1.70289	-0.955307	acyl-CoA biosynthetic process;acyl-CoA metabolic process;acylglycerol biosynthetic process;acylglycerol metabolic process;anatomical structure development;biological regulation;biosynthetic process;carboxylic acid metabolic process;carboxylic acid transport;cellular biosynthetic process;cellular ketone metabolic process;cellular lipid metabolic process;cellular metabolic process;cellular process;…	acid-thiol ligase activity;adenyl nucleotide binding;adenyl ribonucleotide binding;arachidonate-CoA ligase activity;ATP binding;binding;catalytic activity;fatty acid ligase activity;ligase activity;ligase activity, forming carbon-sulfur bonds;long-chain fatty acid-CoA ligase activity;nucleotide binding;purine nucleotide binding;purine ribonucleoside triphosphate binding;purine ribonucleotide bind…	cell body;cell part;cytoplasm;cytoplasmic part;endoplasmic reticulum membrane;endoplasmic reticulum part;ER-mitochondrion membrane contact site;extracellular membrane-bounded organelle;extracellular organelle;extracellular region part;extracellular vesicular exosome;integral to membrane;intracellular membrane-bounded organelle;intracellular organelle;intracellular organelle part;intracellular par…	Adipocytokine signaling pathway;Fatty acid metabolism;Peroxisome;PPAR signaling pathway	21.9367	22.7837	22.3147	22.7944	22.0307	21.4194	20.9577	21.6006	22.2589	23.1349	22.6895	22.3392	21.3804	21.6858	21.6373	21.5344
P62736;P63267;P63267-2	Actin, aortic smooth muscle;Actin, gamma-enteric smooth muscle	ACTA2;ACTG2	2	7.7	2.37675	0.804432	5.20052	1.43357	anatomical structure development;biological regulation;cell development;cellular developmental process;cellular process;circulatory system process;developmental process;glomerular mesangial cell development;mesangial cell development;multicellular organismal process;multi-organism process;muscle contraction;muscle system process;regulation of anatomical structure size;regulation of biological qua…	adenyl nucleotide binding;adenyl ribonucleotide binding;ATP binding;binding;enzyme binding;kinase binding;nucleotide binding;protein binding;protein kinase binding;purine nucleotide binding;purine ribonucleoside triphosphate binding;purine ribonucleotide binding;ribonucleotide binding	actin cytoskeleton;blood microparticle;cell part;cell periphery;contractile fiber;contractile fiber part;cytoplasm;cytoplasmic part;cytoskeleton;cytosol;extracellular membrane-bounded organelle;extracellular organelle;extracellular region part;extracellular space;extracellular vesicular exosome;intracellular non-membrane-bounded organelle;intracellular organelle;intracellular part;macromolecular …	Vascular smooth muscle contraction	28.7711	28.654	28.8539	28.7023	30.369	30.0209	30.0397	30.2859	29.362	29.4483	29.2531	28.9158	29.7107	30.3102	30.226	29.9502
P60709	Actin, cytoplasmic 1;Actin, cytoplasmic 1, N-terminally processed	ACTB	1	4.5	0.473114	0.278492	1.62367	0.501026	adherens junction organization;anatomical structure development;anatomical structure homeostasis;ATP-dependent chromatin remodeling;axon guidance;biological adhesion;biological regulation;blood coagulation;cell adhesion;cell junction assembly;cell junction organization;cell surface receptor linked signaling pathway;cell-cell adhesion;cell-cell junction organization;cellular component assembly;cel…	adenyl nucleotide binding;adenyl ribonucleotide binding;ATP binding;binding;cytoskeletal protein binding;enzyme binding;identical protein binding;kinesin binding;nitric-oxide synthase binding;nucleotide binding;protein binding;purine nucleotide binding;purine ribonucleoside triphosphate binding;purine ribonucleotide binding;ribonucleotide binding;structural constituent of cytoskeleton;structural …	adherens junction;anchoring junction;axon;blood microparticle;cell cortex;cell cortex part;cell junction;cell part;cell projection;cell-substrate adherens junction;cell-substrate junction;chromatin;chromosomal part;cortical cytoskeleton;cytoplasm;cytoplasmic part;cytoskeletal part;cytoskeleton;cytosol;extracellular membrane-bounded organelle;extracellular organelle;extracellular region part;extra…	Adherens junction;Arrhythmogenic right ventricular cardiomyopathy (ARVC);Bacterial invasion of epithelial cells;Dilated cardiomyopathy;Focal adhesion;Hypertrophic cardiomyopathy (HCM);Leukocyte transendothelial migration;Pathogenic Escherichia coli infection;Phagosome;Phototransduction - fly;Regulation of actin cytoskeleton;Shigellosis;Tight junction;Vibrio cholerae infection;Viral myocarditis	26.8398	26.49	26.8215	26.8311	27.2909	27.0443	27.0171	27.6342	26.2108	27.2986	27.1364	26.6553	26.8806	27.2776	27.2772	26.9797
Q562R1	Beta-actin-like protein 2	ACTBL2	1	4.8	0.300597	-2.75917	0.781893	5.1088		adenyl nucleotide binding;adenyl ribonucleotide binding;ATP binding;binding;nucleotide binding;purine nucleotide binding;purine ribonucleoside triphosphate binding;purine ribonucleotide binding;ribonucleotide binding	cell part;cytoplasm;cytoskeleton;extracellular membrane-bounded organelle;extracellular organelle;extracellular region part;extracellular space;extracellular vesicular exosome;intracellular non-membrane-bounded organelle;intracellular organelle;intracellular part;membrane-bounded organelle;membrane-bounded vesicle;non-membrane-bounded organelle;organelle;vesicle		20.6342	18.2069	28.629	19.4644	20.1951	28.7452	29.0033	29.426	19.0397	29.427	28.771	28.7251	19.118	18.1927	28.9239	28.6916
P63261;I3L3I0;I3L1U9	Actin, cytoplasmic 2;Actin, cytoplasmic 2, N-terminally processed	ACTG1	0	0	1.84302	0.404778	2.11238	0.330202	actin cytoskeleton organization;actin filament-based process;actomyosin structure organization;adherens junction organization;anatomical structure homeostasis;axon guidance;biological adhesion;biological regulation;cell adhesion;cell junction assembly;cell junction organization;cell surface receptor linked signaling pathway;cell-cell adhesion;cell-cell junction organization;cellular component ass…	adenyl nucleotide binding;adenyl ribonucleotide binding;ATP binding;binding;enzyme binding;identical protein binding;nucleotide binding;protein binding;purine nucleotide binding;purine ribonucleoside triphosphate binding;purine ribonucleotide binding;ribonucleotide binding;structural constituent of cytoskeleton;structural molecule activity;ubiquitin protein ligase binding	blood microparticle;cell part;contractile fiber;cytoplasmic part;cytoskeletal part;cytoskeleton;cytosol;extracellular membrane-bounded organelle;extracellular organelle;extracellular region part;extracellular space;extracellular vesicular exosome;filamentous actin;intracellular membrane-bounded organelle;intracellular non-membrane-bounded organelle;intracellular organelle;intracellular organelle …	Adherens junction;Arrhythmogenic right ventricular cardiomyopathy (ARVC);Bacterial invasion of epithelial cells;Dilated cardiomyopathy;Focal adhesion;Hypertrophic cardiomyopathy (HCM);Leukocyte transendothelial migration;Pathogenic Escherichia coli infection;Phagosome;Phototransduction - fly;Regulation of actin cytoskeleton;Shigellosis;Tight junction;Vibrio cholerae infection;Viral myocarditis	31.914	32.0134	32.0948	31.9108	32.358	32.4949	32.2215	32.1793	31.946	32.2843	32.0603	31.861	32.2649	32.5272	32.6016	32.377
P12814	Alpha-actinin-1	ACTN1	1	2.5	0.43597	-0.924769	0.514668	-0.649349	actin crosslink formation;actin cytoskeleton organization;actin filament bundle assembly;actin filament organization;actin filament-based movement;actin filament-based process;actin-mediated cell contraction;actin-myosin filament sliding;biological regulation;blood coagulation;cell activation;cell junction assembly;cell junction organization;cell-cell junction assembly;cell-cell junction organiza…	binding;calcium ion binding;cation binding;cytoskeletal protein binding;double-stranded RNA binding;identical protein binding;integrin binding;ion binding;ion channel binding;ligand-dependent nuclear receptor transcription coactivator activity;metal ion binding;nucleic acid binding;protein binding;protein binding transcription factor activity;protein complex binding;protein dimerization activity;…	actin filament;actin filament bundle;actomyosin;adherens junction;anchoring junction;cell cortex part;cell junction;cell part;cell projection;cell projection part;cell-cell adherens junction;cell-cell junction;cell-substrate adherens junction;cell-substrate junction;contractile fiber part;cortical actin cytoskeleton;cortical cytoskeleton;cytoplasm;cytoplasmic membrane-bounded vesicle lumen;cytopl…	Adherens junction;Amoebiasis;Arrhythmogenic right ventricular cardiomyopathy (ARVC);Focal adhesion;Leukocyte transendothelial migration;Regulation of actin cytoskeleton;Systemic lupus erythematosus;Tight junction	20.6808	20.8333	20.9634	20.8704	21.0245	20.2558	20.9354	18.5349	18.956	21.4407	21.5649	21.0119	19.3135	18.0147	20.693	21.253
P12814-3;P12814-2;P12814-4	Alpha-actinin-1	ACTN1	0	0	0.101283	0.030582	0.00960583	0.00169945	actin crosslink formation;actin cytoskeleton organization;actin filament bundle assembly;actin filament organization;actin filament-based process;biological regulation;blood coagulation;cell activation;cell junction assembly;cell junction organization;cell-substrate junction assembly;cellular component assembly;cellular component assembly at cellular level;cellular component organization;cellular…	binding;calcium ion binding;cation binding;cytoskeletal protein binding;double-stranded RNA binding;integrin binding;ion binding;ion channel binding;ligand-dependent nuclear receptor transcription coactivator activity;metal ion binding;nucleic acid binding;protein binding;protein binding transcription factor activity;protein complex binding;receptor binding;RNA binding;transcription coactivator a…	actin filament bundle;actomyosin;adherens junction;anchoring junction;cell cortex part;cell junction;cell part;cell projection;cell projection part;cell-cell adherens junction;cell-cell junction;cell-substrate adherens junction;cell-substrate junction;contractile fiber part;cortical actin cytoskeleton;cortical cytoskeleton;cytoplasm;cytoplasmic membrane-bounded vesicle lumen;cytoplasmic part;cyto…	Adherens junction;Amoebiasis;Arrhythmogenic right ventricular cardiomyopathy (ARVC);Focal adhesion;Leukocyte transendothelial migration;Regulation of actin cytoskeleton;Systemic lupus erythematosus;Tight junction	30.2463	30.2869	30.2891	30.2789	30.2907	30.1173	30.3005	30.3995	30.3565	30.4506	30.4542	30.3925	30.2154	30.3031	30.6428	30.6149
O43707;O43707-2	Alpha-actinin-4	ACTN4	44	55	0.499574	0.112051	1.61396	0.20612	actin crosslink formation;actin cytoskeleton organization;actin filament bundle assembly;actin filament organization;actin filament-based process;biological regulation;blood coagulation;cell activation;cell junction assembly;cell junction organization;cell-cell junction assembly;cell-cell junction organization;cellular component assembly;cellular component assembly at cellular level;cellular comp…	actin binding;actin filament binding;binding;calcium ion binding;cation binding;cytoskeletal protein binding;hormone receptor binding;identical protein binding;integrin binding;ion binding;ligand-dependent nuclear receptor transcription coactivator activity;metal ion binding;nuclear hormone receptor binding;nucleoside binding;protein binding;protein binding transcription factor activity;protein c…	actin filament bundle;actomyosin;adherens junction;anchoring junction;cell cortex part;cell junction;cell part;cell projection;cell-cell junction;cell-substrate adherens junction;cell-substrate junction;contractile fiber part;cortical cytoskeleton;cytoplasm;cytoplasmic membrane-bounded vesicle lumen;cytoplasmic part;cytoplasmic vesicle part;cytoskeletal part;cytoskeleton;extracellular membrane-bo…	Adherens junction;Amoebiasis;Arrhythmogenic right ventricular cardiomyopathy (ARVC);Focal adhesion;Leukocyte transendothelial migration;Regulation of actin cytoskeleton;Systemic lupus erythematosus;Tight junction	28.8765	28.8161	28.8279	28.6801	28.9285	28.948	29.1667	28.9819	28.8531	29.1676	28.9448	28.9286	29.0181	28.9093	29.1535	29.2615
Q9NZ32;V9GYX7;G3V524;G3V2Q5;G3V5Y4;F6S9Y6	Actin-related protein 10	ACTR10	4	16.5	0.900894	-1.01012	0.0402736	0.0288997	cellular component movement;cellular process;microtubule-based movement;microtubule-based process		cell part;cytoplasm;cytoskeletal part;dynactin complex;intracellular organelle part;intracellular part;macromolecular complex;microtubule associated complex;organelle part;protein complex		19.4984	20.5392	20.1452	20.4292	20.2173	20.035	20.0621	20.4133	20.0939	20.6295	20.5117	20.6172	17.7993	20.0238	19.8639	20.1249
P61163;R4GMT0;A0A1B0GVS3	Alpha-centractin	ACTR1A	7	31.1	0.36436	-0.256371	1.1853	-0.327045	antigen processing and presentation;antigen processing and presentation of exogenous antigen;antigen processing and presentation of exogenous peptide antigen;antigen processing and presentation of exogenous peptide antigen via MHC class II;antigen processing and presentation of peptide antigen;antigen processing and presentation of peptide antigen via MHC class II;antigen processing and presentat…	adenyl nucleotide binding;adenyl ribonucleotide binding;ATP binding;binding;nucleotide binding;purine nucleotide binding;purine ribonucleoside triphosphate binding;purine ribonucleotide binding;ribonucleotide binding	cell part;centrosome;cytoplasm;cytoplasmic part;cytoskeletal part;cytosol;dynactin complex;extracellular membrane-bounded organelle;extracellular organelle;extracellular region part;extracellular vesicular exosome;intracellular non-membrane-bounded organelle;intracellular organelle;intracellular organelle part;intracellular part;macromolecular complex;membrane-bounded organelle;membrane-bounded v…		25.1321	24.94	25.1652	25.4611	24.8986	24.822	25.0699	24.5998	25.3418	24.6542	24.9449	25.7242	24.4847	25.0467	24.7235	25.3847
P61160;P61160-2;F5H6T1	Actin-related protein 2	ACTR2	15	52	1.92919	-0.530898	0.160081	0.0509911	actin cytoskeleton organization;actin filament organization;actin filament-based process;actin nucleation;anatomical structure formation involved in morphogenesis;Arp2/3 complex-mediated actin nucleation;asymmetric cell division;axon guidance;biological regulation;cell cycle cytokinesis;cell cycle process;cell division;cell projection assembly;cell projection organization;cell surface receptor li…	adenyl nucleotide binding;adenyl ribonucleotide binding;ATP binding;binding;nucleotide binding;purine nucleotide binding;purine ribonucleoside triphosphate binding;purine ribonucleotide binding;ribonucleotide binding;structural constituent of cytoskeleton;structural molecule activity	actin cap;actin cytoskeleton;adherens junction;anchoring junction;Arp2/3 protein complex;cell cortex part;cell junction;cell part;cell projection;cell-substrate adherens junction;cell-substrate junction;cytoplasm;cytoplasmic part;cytoskeletal part;cytoskeleton;cytosol;extracellular membrane-bounded organelle;extracellular organelle;extracellular region part;extracellular vesicular exosome;focal a…		26.2491	26.2459	25.9311	26.2266	26.1864	26.0448	26.4846	26.1409	26.6738	26.563	26.1798	26.2582	25.8353	25.6615	25.9845	26.0699
P61158;B4DXW1	Actin-related protein 3	ACTR3	23	68.7	2.73315	-0.842392	0.120332	0.064641	actin cytoskeleton organization;actin filament organization;actin filament-based process;actin nucleation;anatomical structure morphogenesis;Arp2/3 complex-mediated actin nucleation;asymmetric cell division;axon guidance;biological regulation;cell cycle cytokinesis;cell cycle process;cell division;cell part morphogenesis;cell projection morphogenesis;cell projection organization;cell surface rece…	adenyl nucleotide binding;adenyl ribonucleotide binding;ATP binding;binding;nucleotide binding;purine nucleotide binding;purine ribonucleoside triphosphate binding;purine ribonucleotide binding;ribonucleotide binding;structural constituent of cytoskeleton;structural molecule activity	actin cytoskeleton;actin filament;adherens junction;anchoring junction;Arp2/3 protein complex;cell junction;cell part;cell projection;cell-cell junction;cell-substrate adherens junction;cell-substrate junction;cytoplasm;cytoplasmic part;cytoskeletal part;cytoskeleton;cytosol;excitatory synapse;extracellular membrane-bounded organelle;extracellular organelle;extracellular region part;extracellular…		26.6339	26.7204	26.3636	26.5239	26.5172	26.242	27.1275	26.6137	27.3117	26.814	26.6047	26.7928	25.8957	26.045	26.1233	26.0896
P00813;F5GXW0;F5GWI4;F5GYD4	Adenosine deaminase	ADA	2	6.1	0.65876	-0.294094	0.626371	0.36036	2'-deoxyribonucleotide metabolic process;adenosine catabolic process;adenosine metabolic process;aging;amine transport;anatomical structure development;B cell activation;B cell activation involved in immune response;B cell differentiation;behavior;biological regulation;biosynthetic process;catabolic process;cell activation;cell activation involved in immune response;cell differentiation;cellular …	adenosine deaminase activity;binding;catalytic activity;cation binding;deaminase activity;hydrolase activity;hydrolase activity, acting on carbon-nitrogen (but not peptide) bonds;hydrolase activity, acting on carbon-nitrogen (but not peptide) bonds, in cyclic amidines;ion binding;metal ion binding;nucleoside binding;purine nucleoside binding;transition metal ion binding;zinc ion binding	cell body;cell junction;cell part;cell projection cytoplasm;cell projection part;cell surface;cytoplasm;cytoplasmic membrane-bounded vesicle lumen;cytoplasmic part;cytoplasmic vesicle part;cytosol;dendrite cytoplasm;external side of plasma membrane;extracellular region part;extracellular space;intracellular membrane-bounded organelle;intracellular organelle;intracellular organelle part;intracellu…	Primary immunodeficiency;Purine metabolism	20.375	20.5363	20.7345	20.8694	20.4261	20.9039	20.9785	21.648	20.5621	21.2918	20.9705	21.0074	20.6196	20.2778	20.7416	21.0163
O14672	Disintegrin and metalloproteinase domain-containing protein 10	ADAM10	1	2	1.72768	0.690176	1.11128	1.37041	axon guidance;biological regulation;cell activation;cell communication;cell surface receptor linked signaling pathway;cell-cell signaling;cellular component disassembly;cellular component disassembly at cellular level;cellular component organization;cellular component organization at cellular level;cellular component organization or biogenesis;cellular component organization or biogenesis at cell…	binding;catalytic activity;cation binding;endopeptidase activity;enzyme binding;hydrolase activity;identical protein binding;integrin binding;ion binding;kinase binding;metal ion binding;metalloendopeptidase activity;metallopeptidase activity;peptidase activity;peptidase activity, acting on L-amino acid peptides;protein binding;protein complex binding;protein dimerization activity;protein homodim…	adherens junction;anchoring junction;cell junction;cell part;cell surface;cell-substrate adherens junction;cell-substrate junction;cytoplasm;cytoplasmic membrane-bounded vesicle;cytoplasmic part;cytoplasmic vesicle;cytoskeletal part;endoplasmic reticulum part;extracellular membrane-bounded organelle;extracellular organelle;extracellular region part;extracellular vesicular exosome;focal adhesion;G…	Alzheimer's disease;Epithelial cell signaling in Helicobacter pylori infection	20.1614	19.4238	20.566	20.3833	20.8652	22.5281	20.1515	22.4713	19.657	20.553	20.5091	20.439	21.0037	21.084	20.9054	20.9256
P55265;P55265-5;P55265-4;H0YCK3;P55265-3;P55265-2	Double-stranded RNA-specific adenosine deaminase	ADAR	6	6	0.566492	-0.227449	1.98527	0.715954	adenosine to inosine editing;anatomical structure development;base conversion or substitution editing;biological regulation;cell differentiation;cell surface receptor linked signaling pathway;cellular component assembly;cellular component assembly at cellular level;cellular component organization;cellular component organization at cellular level;cellular component organization or biogenesis;cellu…	adenosine deaminase activity;binding;catalytic activity;cation binding;deaminase activity;DNA binding;double-stranded RNA adenosine deaminase activity;hydrolase activity;hydrolase activity, acting on carbon-nitrogen (but not peptide) bonds;hydrolase activity, acting on carbon-nitrogen (but not peptide) bonds, in cyclic amidines;ion binding;metal ion binding;nucleic acid binding;RNA binding	cell part;cytoplasm;intracellular membrane-bounded organelle;intracellular non-membrane-bounded organelle;intracellular organelle;intracellular organelle part;intracellular part;membrane;membrane-bounded organelle;non-membrane-bounded organelle;nuclear part;nucleolus;nucleoplasm;nucleus;organelle;organelle part	Cytosolic DNA-sensing pathway;Measles	21.3711	21.6752	22.2318	21.5426	22.4672	22.4809	22.4844	22.2522	22.1178	22.4145	22.2107	22.1819	22.147	21.9861	22.3564	21.5256
P35611;P35611-2;H0Y9H2;E7EV99;E7ENY0;P35611-6;P35611-3;P35611-4;A0A0A0MSR2;P35611-5	Alpha-adducin	ADD1	4	8.3	1.29907	-0.648668	0.378957	0.229385	actin cytoskeleton organization;actin filament bundle assembly;actin filament capping;actin filament organization;actin filament-based process;anatomical structure homeostasis;anatomical structure morphogenesis;apoptosis;barbed-end actin filament capping;biological regulation;cell communication;cell death;cell differentiation;cell morphogenesis;cell volume homeostasis;cellular component assembly;…	actin binding;actin filament binding;binding;cytoskeletal protein binding;identical protein binding;protein binding;protein dimerization activity;protein heterodimerization activity;protein homodimerization activity;spectrin binding;structural molecule activity;transcription factor binding	adherens junction;anchoring junction;cell junction;cell part;cell projection;cell projection part;cell-substrate adherens junction;cell-substrate junction;cytoplasmic part;cytoskeletal part;cytoskeleton;cytosol;dendritic spine;F-actin capping protein complex;focal adhesion;intermediate filament cytoskeleton;intracellular membrane-bounded organelle;intracellular non-membrane-bounded organelle;intr…		21.3778	21.6844	21.6273	22.0619	21.7253	21.7662	21.6007	22.5769	22.5274	22.6606	22.366	21.8626	21.1208	21.9585	21.7737	21.9689
Q9UEY8;Q9UEY8-2	Gamma-adducin	ADD3	5	11.3	0.800853	0.984749	0.239387	0.195746	cellular process;establishment of localization;transmembrane transport;transport	structural constituent of cytoskeleton;structural molecule activity	cell cortex;cell junction;cell part;cell-cell junction;chromosome;condensed chromosome;condensed nuclear chromosome;cytoplasm;cytoplasmic part;cytoskeleton;cytosol;intracellular non-membrane-bounded organelle;intracellular organelle;intracellular organelle part;intracellular part;membrane;non-membrane-bounded organelle;nuclear chromosome;nuclear part;nucleoplasm;organelle;organelle part;plasma me…		20.9073	21.211	22.2014	20.9146	21.1805	21.6489	21.7565	21.4315	18.9105	21.0737	20.5576	21.3757	22.1038	21.6635	20.878	21.2113
P11766;H0YAG8	Alcohol dehydrogenase class-3	ADH5	14	55.6	2.55713	-1.58062	1.42987	-0.679234	aging;alcohol catabolic process;alcohol metabolic process;aldehyde catabolic process;biological regulation;catabolic process;cellular aldehyde metabolic process;cellular catabolic process;cellular lipid metabolic process;cellular macromolecule metabolic process;cellular metabolic process;cellular process;cellular protein metabolic process;developmental process;diterpenoid metabolic process;ethano…	alcohol dehydrogenase (NAD) activity;binding;carboxylic acid binding;catalytic activity;cation binding;electron carrier activity;fatty acid binding;formaldehyde dehydrogenase activity;ion binding;lipid binding;metal ion binding;monocarboxylic acid binding;oxidoreductase activity;oxidoreductase activity, acting on CH-OH group of donors;oxidoreductase activity, acting on the aldehyde or oxo group o…	cell part;cytoplasmic part;extracellular membrane-bounded organelle;extracellular organelle;extracellular region part;extracellular vesicular exosome;intracellular membrane-bounded organelle;intracellular organelle;intracellular part;membrane-bounded organelle;membrane-bounded vesicle;mitochondrion;nucleus;organelle;vesicle	Chloroalkane and chloroalkene degradation;Drug metabolism - cytochrome P450;Fatty acid metabolism;Glycolysis / Gluconeogenesis;Metabolism of xenobiotics by cytochrome P450;Methane metabolism;Naphthalene degradation;Retinol metabolism;Tyrosine metabolism	26.4699	26.3068	26.6323	26.7651	25.2987	26.0974	25.6912	26.3698	26.1881	26.9453	27.0253	26.718	25.1404	24.3968	25.4399	25.577
P55263;P55263-3;P55263-2;P55263-4	Adenosine kinase	ADK	2	5.8	0.921156	-1.07819	0.0301067	0.091022	2'-deoxyribonucleotide biosynthetic process;2'-deoxyribonucleotide metabolic process;adenosine metabolic process;AMP biosynthetic process;AMP metabolic process;AMP salvage;biological regulation;biosynthetic process;cell proliferation;cellular aromatic compound metabolic process;cellular biosynthetic process;cellular metabolic compound salvage;cellular metabolic process;cellular nitrogen compound …	adenosine kinase activity;adenyl nucleotide binding;adenyl ribonucleotide binding;ATP binding;binding;catalytic activity;cation binding;ion binding;kinase activity;metal ion binding;nucleobase-containing compound kinase activity;nucleoside kinase activity;nucleotide binding;phosphotransferase activity, alcohol group as acceptor;purine nucleotide binding;purine ribonucleoside triphosphate binding;…	cell part;cytoplasm;cytoplasmic part;cytosol;intracellular organelle part;intracellular part;nuclear part;nucleoplasm;organelle part	Purine metabolism	17.9339	21.7189	22.105	22.1994	20.9006	21.5927	20.8121	21.0159	21.6606	20.9622	21.8665	21.966	20.6696	18.9548	21.0724	21.4457
Q9BRR6;Q9BRR6-2;H3BRS6	ADP-dependent glucokinase	ADPGK	3	11.5	0.168919	-0.0626969	1.13084	0.453586	alcohol catabolic process;alcohol metabolic process;carbohydrate catabolic process;carbohydrate metabolic process;catabolic process;cellular carbohydrate catabolic process;cellular carbohydrate metabolic process;cellular metabolic process;cellular process;generation of precursor metabolites and energy;glucose catabolic process;glucose metabolic process;glycolysis;hexose catabolic process;hexose m…	ADP-specific glucokinase activity;binding;catalytic activity;cation binding;ion binding;kinase activity;metal ion binding;phosphotransferase activity, alcohol group as acceptor;transferase activity;transferase activity, transferring phosphorus-containing groups	cell part;cytoplasmic part;endoplasmic reticulum;extracellular region;intracellular membrane-bounded organelle;intracellular organelle;intracellular part;membrane;membrane-bounded organelle;organelle	Glycolysis / Gluconeogenesis	21.5215	21.6475	21.6557	21.9153	22.1437	21.9363	21.7977	22.6767	22.0482	22.1788	22.4683	21.9487	22.0221	22.3625	22.0344	21.9742
P30520	Adenylosuccinate synthetase isozyme 2	ADSS	5	17.1	2.23153	-2.10344	2.58369	-1.80467	amine metabolic process;AMP biosynthetic process;AMP metabolic process;aspartate family amino acid metabolic process;aspartate metabolic process;biosynthetic process;carboxylic acid metabolic process;cellular amine metabolic process;cellular amino acid metabolic process;cellular aromatic compound metabolic process;cellular biosynthetic process;cellular ketone metabolic process;cellular metabolic …	adenylosuccinate synthase activity;anion binding;binding;catalytic activity;cation binding;GTP binding;guanyl nucleotide binding;guanyl ribonucleotide binding;ion binding;ligase activity;ligase activity, forming carbon-nitrogen bonds;magnesium ion binding;metal ion binding;nucleotide binding;phosphate ion binding;purine nucleotide binding;purine ribonucleoside triphosphate binding;purine ribonucl…	cell part;cytoplasm;cytoplasmic part;cytosol;extracellular membrane-bounded organelle;extracellular organelle;extracellular region part;extracellular vesicular exosome;intracellular part;membrane;membrane-bounded organelle;membrane-bounded vesicle;organelle;plasma membrane;vesicle	Alanine, aspartate and glutamate metabolism;Purine metabolism	23.1809	22.6798	23.0778	22.6988	20.4805	20.8339	21.0324	22.0717	22.1035	23.8486	22.9762	23.3426	20.1191	21.0864	20.8586	21.7931
Q8N556;Q8N556-2	Actin filament-associated protein 1	AFAP1	2	4	0.084462	-0.0905838	0.621008	0.36429	biological regulation;regulation of biological process;regulation of cellular component organization;regulation of cellular process;regulation of cytoskeleton organization;regulation of organelle organization;regulation of response to stimulus;regulation of signal transduction;regulation of signaling		actin cytoskeleton;adherens junction;anchoring junction;cell junction;cell part;cell-substrate adherens junction;cell-substrate junction;cytoplasm;cytoskeleton;focal adhesion;intracellular non-membrane-bounded organelle;intracellular organelle;intracellular part;non-membrane-bounded organelle;organelle		20.8584	20.7922	21.8674	20.8666	21.6996	21.2409	21.3253	21.5759	21.1599	22.1715	21.4817	21.4044	21.2154	20.6676	21.9458	22.0263
P20933;H0Y9C7	N(4)-(beta-N-acetylglucosaminyl)-L-asparaginase;Glycosylasparaginase alpha chain;Glycosylasparaginase beta chain	AGA	2	9.5	0.147994	-0.0853934	3.42067	0.697424	cellular macromolecule metabolic process;cellular metabolic process;cellular process;cellular protein metabolic process;macromolecule metabolic process;macromolecule modification;metabolic process;primary metabolic process;protein deglycosylation;protein maturation;protein metabolic process;protein modification process	asparaginase activity;catalytic activity;hydrolase activity;hydrolase activity, acting on carbon-nitrogen (but not peptide) bonds;hydrolase activity, acting on carbon-nitrogen (but not peptide) bonds, in linear amides;N4-(beta-N-acetylglucosaminyl)-L-asparaginase activity;peptidase activity	cell part;cytoplasmic part;endoplasmic reticulum;extracellular membrane-bounded organelle;extracellular organelle;extracellular region part;extracellular vesicular exosome;intracellular membrane-bounded organelle;intracellular organelle;intracellular part;lysosome;lytic vacuole;membrane-bounded organelle;membrane-bounded vesicle;organelle;vacuole;vesicle	Lysosome;Other glycan degradation	22.6983	23.1117	22.8326	22.7161	23.4908	23.5485	23.5212	23.5878	23.058	23.6781	22.9707	23.0522	23.2656	23.4294	22.7986	22.9238
Q53H12;E9PG39;E9PC15	Acylglycerol kinase, mitochondrial	AGK	4	14.5	0.111998	0.0512023	3.13344	0.527474	activation of protein kinase activity;activation of protein kinase C activity by G-protein coupled receptor protein signaling pathway;biological regulation;biosynthetic process;cell surface receptor linked signaling pathway;cellular biosynthetic process;cellular lipid metabolic process;cellular metabolic process;cellular process;cellular response to stimulus;ceramide biosynthetic process;ceramide…	acylglycerol kinase activity;adenyl nucleotide binding;adenyl ribonucleotide binding;ATP binding;binding;catalytic activity;ceramide kinase activity;diacylglycerol kinase activity;kinase activity;lipid kinase activity;NAD+ kinase activity;nucleotide binding;phosphotransferase activity, alcohol group as acceptor;purine nucleotide binding;purine ribonucleoside triphosphate binding;purine ribonucleo…	cell part;cytoplasmic part;intracellular membrane-bounded organelle;intracellular organelle;intracellular organelle part;intracellular part;membrane;membrane-bounded organelle;mitochondrial membrane;mitochondrial part;mitochondrion;organelle;organelle membrane;organelle part	Glycerolipid metabolism	22.1768	22.2557	22.2125	22.1497	22.9126	22.7841	22.5356	22.6723	22.2439	22.8371	22.364	22.8069	22.6636	22.7945	22.5589	22.4398
O00116;A0A1B0GWA2	Alkyldihydroxyacetonephosphate synthase, peroxisomal	AGPS	4	10.2	0.310078	-0.286162	2.32625	0.387609	biosynthetic process;cellular biosynthetic process;cellular lipid metabolic process;cellular metabolic process;cellular process;ether lipid biosynthetic process;ether lipid metabolic process;glycerol ether biosynthetic process;glycerol ether metabolic process;glycerolipid biosynthetic process;glycerolipid metabolic process;lipid biosynthetic process;lipid metabolic process;metabolic process;organ…	alkylglycerone-phosphate synthase activity;binding;catalytic activity;coenzyme binding;cofactor binding;FAD binding;flavin adenine dinucleotide binding;oxidoreductase activity;oxidoreductase activity, acting on CH-OH group of donors;oxidoreductase activity, acting on the CH-OH group of donors, NAD or NADP as acceptor;transferase activity;transferase activity, transferring alkyl or aryl (other tha…	cell part;cytoplasmic part;intracellular membrane-bounded organelle;intracellular non-membrane-bounded organelle;intracellular organelle;intracellular organelle lumen;intracellular organelle part;intracellular part;membrane;membrane-bounded organelle;membrane-enclosed lumen;microbody;microbody lumen;microbody membrane;microbody part;mitochondrion;non-membrane-bounded organelle;nuclear part;nucleo…	Ether lipid metabolism;Peroxisome	21.0279	20.9569	21.0529	21.1059	21.6532	21.265	21.3527	21.423	20.9711	21.9625	21.306	20.8942	20.8973	21.6997	20.2377	21.1544
P23526;P23526-2	Adenosylhomocysteinase	AHCY	16	41	0.436556	-0.430441	1.73356	-0.359916	amine metabolic process;carboxylic acid metabolic process;cellular amine metabolic process;cellular amino acid metabolic process;cellular ketone metabolic process;cellular metabolic process;cellular modified amino acid metabolic process;cellular nitrogen compound metabolic process;cellular process;coenzyme metabolic process;cofactor metabolic process;heterocycle metabolic process;metabolic proces…	adenosylhomocysteinase activity;catalytic activity;hydrolase activity;hydrolase activity, acting on ether bonds;trialkylsulfonium hydrolase activity	cell part;cytoplasm;cytoplasmic membrane-bounded vesicle;cytoplasmic part;cytoplasmic vesicle;cytosol;extracellular membrane-bounded organelle;extracellular organelle;extracellular region part;extracellular vesicular exosome;intracellular membrane-bounded organelle;intracellular organelle;intracellular part;melanosome;membrane-bounded organelle;membrane-bounded vesicle;organelle;pigment granule;v…	Cysteine and methionine metabolism	25.2558	24.9686	25.2042	25.3878	24.726	24.9428	24.9873	24.7207	25.1911	24.0779	25.6711	25.2821	24.9503	23.7954	24.8833	24.8714
Q96HN2;O43865;Q96HN2-2;H0Y8B3;O43865-2;Q96HN2-4;Q96HN2-3	Putative adenosylhomocysteinase 3;Putative adenosylhomocysteinase 2;Adenosylhomocysteinase	AHCYL2;AHCYL1	1	2.3	2.98049	-1.26231	1.27734	-0.901981	amine metabolic process;biological regulation;carboxylic acid metabolic process;cellular amine metabolic process;cellular amino acid metabolic process;cellular ketone metabolic process;cellular macromolecule metabolic process;cellular metabolic process;cellular modified amino acid metabolic process;cellular nitrogen compound metabolic process;cellular process;coenzyme metabolic process;cofactor m…	adenosylhomocysteinase activity;catalytic activity;hydrolase activity;hydrolase activity, acting on ether bonds;trialkylsulfonium hydrolase activity	cell part;cytoplasmic part;cytosol;endoplasmic reticulum;extracellular membrane-bounded organelle;extracellular organelle;extracellular region part;extracellular vesicular exosome;intracellular membrane-bounded organelle;intracellular organelle;intracellular part;membrane-bounded organelle;membrane-bounded vesicle;organelle;vesicle	Cysteine and methionine metabolism	20.6209	21.344	20.0876	20.9195	20.2593	19.8162	20.19	19.0986	21.8456	21.3184	21.3757	20.9293	20.0521	19.8498	20.1903	20.3276
Q09666	Neuroblast differentiation-associated protein AHNAK	AHNAK	276	70.2	0.799318	0.141237	1.58575	0.361707	androgen receptor signaling pathway;biological regulation;biosynthetic process;cellular biosynthetic process;cellular component assembly;cellular component organization;cellular component organization or biogenesis;cellular macromolecule biosynthetic process;cellular macromolecule metabolic process;cellular metabolic process;cellular nitrogen compound metabolic process;cellular process;cellular r…	androgen receptor binding;binding;core promoter binding;core promoter sequence-specific DNA binding;DNA binding;estrogen receptor binding;glucocorticoid receptor binding;hormone receptor binding;nuclear hormone receptor binding;nucleic acid binding;protein binding;protein binding transcription factor activity;receptor binding;regulatory region DNA binding;regulatory region nucleic acid binding;se…	actin cytoskeleton;adherens junction;anchoring junction;cell junction;cell part;cell-cell contact zone;cell-cell junction;cell-substrate adherens junction;cell-substrate junction;chromatin remodeling complex;contractile fiber part;costamere;cytoplasm;cytoplasmic part;cytoskeleton;cytosol;extracellular membrane-bounded organelle;extracellular organelle;extracellular region part;extracellular vesic…		31.1929	30.9862	31.1976	31.0859	31.5893	31.1684	31.6852	31.4665	31.2255	31.4309	31.2199	31.2565	31.2687	31.5472	31.3343	31.5475
Q8IVF2;Q8IVF2-3	Protein AHNAK2	AHNAK2	3	6.7	1.79509	0.855161	0.39189	0.38193			cell part;contractile fiber part;costamere;cytoplasm;cytoplasmic part;cytoplasmic vesicle membrane;cytoplasmic vesicle part;intracellular membrane-bounded organelle;intracellular organelle;intracellular organelle part;intracellular part;membrane;membrane part;membrane-bounded organelle;nucleus;organelle;organelle membrane;organelle part;plasma membrane;plasma membrane part;sarcolemma;T-tubule;ves…		22.0737	22.8204	22.4168	22.3119	22.6725	22.8555	23.7805	21.8421	22.0828	21.3257	21.6553	22.1012	22.8236	22.4131	22.2917	23.0573
O95433;H0YJG7;O95433-2;H0YJ63;G3V438	Activator of 90 kDa heat shock protein ATPase homolog 1	AHSA1	3	14.5	1.73962	-1.48546	0.313454	0.341313	biological regulation;positive regulation of ATPase activity;positive regulation of catalytic activity;positive regulation of hydrolase activity;positive regulation of molecular function;regulation of ATPase activity;regulation of biological process;regulation of catabolic process;regulation of catalytic activity;regulation of cellular catabolic process;regulation of cellular metabolic process;re…	ATPase activator activity;ATPase regulator activity;binding;chaperone binding;enzyme activator activity;enzyme regulator activity;nucleoside-triphosphatase regulator activity;protein binding	cell part;cytoplasm;cytoplasmic part;cytosol;endoplasmic reticulum;extracellular membrane-bounded organelle;extracellular organelle;extracellular region part;extracellular vesicular exosome;intracellular membrane-bounded organelle;intracellular organelle;intracellular part;membrane-bounded organelle;membrane-bounded vesicle;organelle;vesicle		21.6413	20.4784	21.4861	21.702	22.2022	20.6144	22.0305	21.8259	22.305	21.5715	22.8471	20.9838	20.2426	21.0635	20.3667	20.0927
Q96BJ3;Q96BJ3-2;Q96BJ3-3	Axin interactor, dorsalization-associated protein	AIDA	2	7.5	0.802868	-0.300962	0.570399	-0.229134	biological regulation;developmental process;dorsal/ventral pattern formation;negative regulation of biological process;negative regulation of catalytic activity;negative regulation of cell communication;negative regulation of cellular process;negative regulation of intracellular protein kinase cascade;negative regulation of JNK cascade;negative regulation of JUN kinase activity;negative regulatio…		cell part;cytoplasm;intracellular part		19.9161	20.1502	20.0816	20.343	19.8817	19.6019	19.7294	20.3613	20.3619	20.2835	20.7387	20.0184	20.1292	19.932	19.8135	20.3239
O95831;O95831-3;O95831-2	Apoptosis-inducing factor 1, mitochondrial	AIFM1	15	33.4	0.831654	0.441977	0.503018	0.501945	activation of caspase activity;apoptosis;apoptosis in response to endoplasmic reticulum stress;biological regulation;catabolic process;cell death;cell differentiation;cell redox homeostasis;cellular catabolic process;cellular component assembly;cellular component assembly at cellular level;cellular component biogenesis;cellular component organization;cellular component organization at cellular le…	binding;catalytic activity;coenzyme binding;cofactor binding;DNA binding;electron carrier activity;FAD binding;flavin adenine dinucleotide binding;NAD(P)H oxidase activity;nucleic acid binding;oxidoreductase activity;oxidoreductase activity, acting on NADH or NADPH;oxidoreductase activity, acting on NADH or NADPH, oxygen as acceptor	cell part;cytoplasmic part;cytosol;intracellular membrane-bounded organelle;intracellular organelle;intracellular organelle part;intracellular part;membrane;membrane-bounded organelle;membrane-enclosed lumen;mitochondrial inner membrane;mitochondrial intermembrane space;mitochondrial membrane;mitochondrial part;mitochondrion;nucleus;organelle;organelle envelope lumen;organelle inner membrane;orga…	Apoptosis	23.9434	22.453	23.9003	24.1717	23.7849	24.366	23.6734	24.652	23.6166	24.4782	23.9546	23.576	24.3971	24.6538	24.4598	23.8825
Q12904;Q12904-2	Aminoacyl tRNA synthase complex-interacting multifunctional protein 1;Endothelial monocyte-activating polypeptide 2	AIMP1	9	34.3	1.27577	-0.700781	1.55619	-0.922223	alcohol metabolic process;amine metabolic process;amino acid activation;anatomical structure formation involved in morphogenesis;angiogenesis;apoptosis;biological adhesion;biological regulation;carbohydrate metabolic process;carboxylic acid metabolic process;cell adhesion;cell communication;cell death;cell migration;cell motility;cell-cell signaling;cellular amine metabolic process;cellular amino…	binding;cytokine activity;enzyme binding;GTPase binding;identical protein binding;nucleic acid binding;protein binding;protein dimerization activity;protein homodimerization activity;receptor binding;RNA binding;tRNA binding	aminoacyl-tRNA synthetase multienzyme complex;cell part;cell surface;cytoplasm;cytoplasmic membrane-bounded vesicle;cytoplasmic part;cytoplasmic vesicle;cytosol;endoplasmic reticulum;extracellular region part;extracellular space;Golgi apparatus;intracellular membrane-bounded organelle;intracellular organelle;intracellular part;macromolecular complex;membrane;membrane-bounded organelle;membrane-bo…		24.0655	24.0905	23.3243	23.5019	22.3559	22.8112	22.5981	23.528	23.5358	23.3675	23.2664	23.6947	22.05	22.8005	23.3958	22.8148
Q13155;A8MU58;F8W950	Aminoacyl tRNA synthase complex-interacting multifunctional protein 2	AIMP2	4	15.9	0.316542	-0.193261	0.292303	0.104441	amine metabolic process;amino acid activation;apoptosis;biological regulation;carboxylic acid metabolic process;cell death;cell differentiation;cellular amine metabolic process;cellular amino acid metabolic process;cellular developmental process;cellular ketone metabolic process;cellular macromolecule metabolic process;cellular metabolic process;cellular nitrogen compound metabolic process;cellul…		cell part;cytoplasmic part;cytosol;intracellular membrane-bounded organelle;intracellular organelle;intracellular part;membrane;membrane-bounded organelle;nucleus;organelle		22.2077	22.4449	22.2977	22.103	22.5112	22.0159	22.3341	22.6099	22.4439	23.0566	22.554	22.5504	21.8391	22.666	22.84	22.4868
O00170	AH receptor-interacting protein	AIP	1	4.2	3.51609	-1.82727	1.96929	-0.730323	biological regulation;cellular macromolecule metabolic process;cellular metabolic process;cellular process;cellular protein metabolic process;cellular response to stimulus;establishment of localization;establishment of localization in cell;establishment of protein localization;establishment of protein localization in mitochondrion;establishment of protein localization to organelle;intracellular p…	binding;GAF domain binding;molecular transducer activity;protein binding;protein binding transcription factor activity;protein domain specific binding;signal transducer activity;transcription coactivator activity;transcription cofactor activity;transcription factor binding;transcription factor binding transcription factor activity;unfolded protein binding	cell part;cytoplasm;cytoplasmic part;cytosol;intracellular organelle part;intracellular part;membrane;nuclear part;nucleoplasm;organelle part		20.2564	20.5021	20.6013	20.6569	19.5616	20.1565	19.388	19.9894	21.2857	20.9491	20.8278	20.6838	18.9343	19.1514	18.6829	19.6686
P00568;Q5T9B7;H0Y4J6	Adenylate kinase isoenzyme 1	AK1	6	41.8	3.02964	-1.2439	0.518635	-0.274292	2'-deoxyribonucleotide biosynthetic process;2'-deoxyribonucleotide metabolic process;ADP biosynthetic process;ADP metabolic process;AMP metabolic process;ATP metabolic process;biological regulation;biosynthetic process;cell cycle arrest;cell cycle process;cellular biosynthetic process;cellular metabolic process;cellular nitrogen compound biosynthetic process;cellular nitrogen compound metabolic p…	adenyl nucleotide binding;adenyl ribonucleotide binding;adenylate kinase activity;ATP binding;binding;catalytic activity;kinase activity;nucleobase-containing compound kinase activity;nucleoside diphosphate kinase activity;nucleoside kinase activity;nucleotide binding;nucleotide kinase activity;phosphotransferase activity, phosphate group as acceptor;purine nucleotide binding;purine ribonucleosid…	axoneme part;cell part;cell projection part;cytoplasm;cytoplasmic part;cytoskeletal part;cytosol;extracellular membrane-bounded organelle;extracellular organelle;extracellular region part;extracellular vesicular exosome;intracellular organelle part;intracellular part;membrane;membrane-bounded organelle;membrane-bounded vesicle;microtubule organizing center;organelle;organelle part;outer dense fib…	Purine metabolism	23.6532	23.612	23.3484	23.766	22.938	23.1111	23.2615	23.9717	23.4121	23.8651	24.0156	24.0187	22.2689	22.6967	22.429	22.9412
P54819;F8W1A4;P54819-2;P54819-5;F8VZG5;F8VY04;P54819-3;G3V213;P54819-6	Adenylate kinase 2, mitochondrial;Adenylate kinase 2, mitochondrial, N-terminally processed;Adenylate kinase 2, mitochondrial	AK2	8	41	1.34535	-0.465312	0.611502	0.239189	2'-deoxyribonucleotide metabolic process;ADP biosynthetic process;ADP metabolic process;AMP metabolic process;anatomical structure development;ATP metabolic process;biosynthetic process;brain development;cellular biosynthetic process;cellular metabolic process;cellular nitrogen compound biosynthetic process;cellular nitrogen compound metabolic process;cellular process;dATP metabolic process;deoxy…	adenyl nucleotide binding;adenyl ribonucleotide binding;adenylate kinase activity;ATP binding;binding;catalytic activity;kinase activity;nucleobase-containing compound kinase activity;nucleotide binding;nucleotide kinase activity;phosphotransferase activity, phosphate group as acceptor;purine nucleotide binding;purine ribonucleoside triphosphate binding;purine ribonucleotide binding;ribonucleotid…	cell part;cytoplasmic part;cytosol;extracellular membrane-bounded organelle;extracellular organelle;extracellular region part;extracellular vesicular exosome;intracellular organelle part;intracellular part;membrane;membrane-bounded organelle;membrane-bounded vesicle;membrane-enclosed lumen;mitochondrial inner membrane;mitochondrial intermembrane space;mitochondrial membrane;mitochondrial part;org…	Purine metabolism	23.2281	22.7211	23.1139	22.7768	23.4941	23.3721	22.9566	22.9737	23.7914	23.2526	23.4595	23.9141	23.295	23.1277	23.2881	22.8457
Q9UIJ7;Q9UIJ7-3;Q9UIJ7-2	GTP:AMP phosphotransferase AK3, mitochondrial	AK3	11	49.3	0.416663	0.280999	0.139677	-0.119078	ADP biosynthetic process;ADP metabolic process;AMP metabolic process;biological regulation;biosynthetic process;blood coagulation;cellular biosynthetic process;cellular metabolic process;cellular nitrogen compound biosynthetic process;cellular nitrogen compound metabolic process;cellular process;coagulation;GTP metabolic process;hemostasis;heterocycle biosynthetic process;heterocycle metabolic pr…	adenyl nucleotide binding;adenyl ribonucleotide binding;ATP binding;binding;catalytic activity;GTP binding;guanyl nucleotide binding;guanyl ribonucleotide binding;kinase activity;nucleobase-containing compound kinase activity;nucleoside triphosphate adenylate kinase activity;nucleotide binding;phosphotransferase activity, phosphate group as acceptor;purine nucleotide binding;purine ribonucleoside…	cell part;cytoplasmic part;intracellular membrane-bounded organelle;intracellular organelle;intracellular organelle lumen;intracellular organelle part;intracellular part;membrane-bounded organelle;membrane-enclosed lumen;mitochondrial matrix;mitochondrial part;mitochondrion;organelle;organelle lumen;organelle part	Pyrimidine metabolism	24.3791	24.6743	24.1674	25.0602	23.8724	24.671	25.0513	24.21	24.3261	24.4453	24.9517	24.4097	24.6834	24.9492	25.4423	24.182
Q02952;Q02952-3;Q02952-2	A-kinase anchor protein 12	AKAP12	21	18.3	1.27365	0.625859	0.119002	-0.0457587	biological regulation;cell surface receptor linked signaling pathway;cellular process;cellular response to stimulus;establishment of localization;establishment of localization in cell;establishment of protein localization;G-protein coupled receptor protein signaling pathway;intracellular protein transport;intracellular transport;positive regulation of biological process;positive regulation of bio…	adenylate cyclase binding;binding;enzyme binding;protein binding;protein kinase A binding	adherens junction;anchoring junction;cell cortex;cell junction;cell part;cell-substrate adherens junction;cell-substrate junction;cytoplasm;cytoplasmic part;cytoskeleton;focal adhesion;intracellular non-membrane-bounded organelle;intracellular organelle;intracellular part;membrane;non-membrane-bounded organelle;organelle;plasma membrane		25.8128	25.7184	25.753	25.5289	25.2897	25.6893	25.76	25.8911	25.3894	24.5722	25.6656	25.4873	26.1566	25.8997	25.689	25.8725
Q9Y2D5-6;Q9Y2D5-4;Q9Y2D5-5;Q9Y2D5;Q9Y2D5-7;C9JVY5	A-kinase anchor protein 2	AKAP2	22	32.6	1.62439	-0.38781	1.4432	-0.301481	biological regulation;regulation of anatomical structure morphogenesis;regulation of biological process;regulation of biological quality;regulation of cell morphogenesis;regulation of cell shape;regulation of cellular component organization;regulation of cellular process;regulation of developmental process		cell part;membrane;plasma membrane		24.3261	24.2766	24.3456	24.3135	24.3437	23.9494	23.8879	23.8748	24.008	24.4262	24.425	24.316	23.7868	23.7508	23.9861	24.1003
O43823	A-kinase anchor protein 8	AKAP8	1	2.9	1.11731	-0.905027	0.0570812	-0.0740685	biological regulation;cell cycle phase;cell cycle process;cellular component organization;cellular component organization at cellular level;cellular component organization or biogenesis;cellular component organization or biogenesis at cellular level;cellular macromolecule metabolic process;cellular metabolic process;cellular nitrogen compound metabolic process;cellular process;cellular response t…	binding;cation binding;DNA binding;double-stranded DNA binding;ion binding;metal ion binding;nucleic acid binding;structure-specific DNA binding;transition metal ion binding;zinc ion binding	cell part;chromosome;condensed chromosome;cytoplasmic part;female pronucleus;Golgi apparatus;intracellular membrane-bounded organelle;intracellular non-membrane-bounded organelle;intracellular organelle;intracellular organelle part;intracellular part;membrane;membrane-bounded organelle;mitochondrion;non-membrane-bounded organelle;nuclear matrix;nuclear part;nucleoplasm;nucleus;organelle;organelle…		19.836	19.5148	18.9238	19.9973	20.6418	18.8971	19.3124	19.1243	19.2734	20.9136	20.1808	20.5506	19.5219	19.0389	19.8873	18.8503
P14550	Alcohol dehydrogenase [NADP(+)]	AKR1A1	11	49.5	2.7301	-1.65983	2.86457	-1.17489	alcohol metabolic process;aldehyde catabolic process;biosynthetic process;carbohydrate catabolic process;carbohydrate metabolic process;carboxylic acid biosynthetic process;carboxylic acid catabolic process;carboxylic acid metabolic process;catabolic process;cellular aldehyde metabolic process;cellular biosynthetic process;cellular carbohydrate metabolic process;cellular catabolic process;cellula…	alcohol dehydrogenase (NADP+) activity;alditol:NADP+ 1-oxidoreductase activity;aldo-keto reductase (NADP) activity;catalytic activity;electron carrier activity;L-glucuronate reductase activity;oxidoreductase activity;oxidoreductase activity, acting on CH-OH group of donors;oxidoreductase activity, acting on the CH-OH group of donors, NAD or NADP as acceptor	apical plasma membrane;cell part;cytoplasmic part;cytosol;extracellular membrane-bounded organelle;extracellular organelle;extracellular region part;extracellular space;extracellular vesicular exosome;intracellular part;membrane part;membrane-bounded organelle;membrane-bounded vesicle;organelle;plasma membrane part;vesicle	Caprolactam degradation;Glycerolipid metabolism;Glycolysis / Gluconeogenesis	25.15	25.6077	24.8906	25.2825	23.6708	24.1337	24.0475	24.3792	25.1155	25.6088	26.032	25.2701	24.1528	23.1315	24.0334	24.0695
P15121;E9PCX2	Aldose reductase	AKR1B1	24	81.3	3.62883	-2.36861	4.62772	-2.17827	alcohol biosynthetic process;alcohol metabolic process;biological regulation;biosynthetic process;C21-steroid hormone biosynthetic process;C21-steroid hormone metabolic process;carbohydrate biosynthetic process;carbohydrate metabolic process;cellular biosynthetic process;cellular carbohydrate biosynthetic process;cellular carbohydrate metabolic process;cellular hormone metabolic process;cellular …	alcohol dehydrogenase (NADP+) activity;alditol:NADP+ 1-oxidoreductase activity;aldo-keto reductase (NADP) activity;catalytic activity;electron carrier activity;estradiol 17-beta-dehydrogenase activity;glyceraldehyde oxidoreductase activity;oxidoreductase activity;oxidoreductase activity, acting on CH-OH group of donors;oxidoreductase activity, acting on the aldehyde or oxo group of donors;oxidore…	cell part;cytoplasm;cytoplasmic part;cytosol;extracellular membrane-bounded organelle;extracellular organelle;extracellular region part;extracellular space;extracellular vesicular exosome;intracellular membrane-bounded organelle;intracellular organelle;intracellular organelle part;intracellular part;membrane-bounded organelle;membrane-bounded vesicle;mitochondrion;nuclear part;nucleoplasm;organel…	Fructose and mannose metabolism;Galactose metabolism;Glycerolipid metabolism;Pentose and glucuronate interconversions;Pyruvate metabolism	28.8601	28.9589	29.0419	28.8799	26.7459	26.6679	27.2444	26.3697	29.4349	28.4241	28.9506	29.1919	26.5851	27.2438	26.4248	26.2733
Q04828;P52895;P42330;H0Y804;B4DK69;S4R3Z2;A0A0A0MSS8;A6NHU4;S4R3P0	Aldo-keto reductase family 1 member C1;Aldo-keto reductase family 1 member C2;Aldo-keto reductase family 1 member C3	AKR1C1;AKR1C2;AKR1C3	6	20.7	4.11433	-2.94642	1.30445	-1.59526	alcohol catabolic process;alcohol metabolic process;anatomical structure development;androgen biosynthetic process;androgen metabolic process;apocarotenoid metabolic process;arachidonic acid metabolic process;bile acid and bile salt transport;bile acid biosynthetic process;bile acid metabolic process;biological regulation;biosynthetic process;C21-steroid hormone metabolic process;carboxylic acid …	15-hydroxyprostaglandin-D dehydrogenase (NADP+) activity;17-alpha,20-alpha-dihydroxypregn-4-en-3-one dehydrogenase activity;alcohol dehydrogenase (NADP+) activity;alditol:NADP+ 1-oxidoreductase activity;aldo-keto reductase (NADP) activity;androsterone dehydrogenase (B-specific) activity;androsterone dehydrogenase activity;bile acid binding;bile acid transmembrane transporter activity;binding;carb…	cell part;cytoplasm;cytoplasmic part;cytosol;extracellular membrane-bounded organelle;extracellular organelle;extracellular region part;extracellular vesicular exosome;intracellular;intracellular membrane-bounded organelle;intracellular organelle;intracellular part;membrane-bounded organelle;membrane-bounded vesicle;nucleus;organelle;vesicle	Arachidonic acid metabolism;Metabolism of xenobiotics by cytochrome P450;Primary bile acid biosynthesis;Steroid hormone biosynthesis	23.2704	23.147	22.9771	23.503	19.864	21.5558	22.3047	22.792	23.3897	23.014	23.7871	23.2883	20.6254	19.6409	20.8173	20.6097
O43488;H3BLU7	Aflatoxin B1 aldehyde reductase member 2	AKR7A2	5	25.6	1.99097	-0.918488	0.167088	-0.134063	carbohydrate metabolic process;cellular aldehyde metabolic process;cellular metabolic process;cellular process;metabolic process;primary metabolic process;small molecule metabolic process;xenobiotic metabolic process	alcohol dehydrogenase (NADP+) activity;alditol:NADP+ 1-oxidoreductase activity;aldo-keto reductase (NADP) activity;catalytic activity;electron carrier activity;epoxide hydrolase activity;ether hydrolase activity;hydrolase activity;hydrolase activity, acting on ether bonds;oxidoreductase activity;oxidoreductase activity, acting on CH-OH group of donors;oxidoreductase activity, acting on the CH-OH …	cell part;cytoplasmic part;cytosol;extracellular membrane-bounded organelle;extracellular organelle;extracellular region part;extracellular vesicular exosome;Golgi apparatus;intracellular membrane-bounded organelle;intracellular organelle;intracellular part;membrane-bounded organelle;membrane-bounded vesicle;mitochondrion;organelle;vesicle		22.143	22.6686	22.2896	22.4357	21.6069	21.963	22.9082	22.5225	23.2584	23.1555	22.5519	22.3632	21.725	22.0931	22.1318	21.7052
P13716;P13716-2;B7ZBK6	Delta-aminolevulinic acid dehydratase	ALAD	3	11.5	1.56864	-1.15502	1.86022	-1.3865	biosynthetic process;cellular aromatic compound metabolic process;cellular biosynthetic process;cellular component assembly;cellular component organization;cellular component organization or biogenesis;cellular metabolic process;cellular nitrogen compound biosynthetic process;cellular nitrogen compound metabolic process;cellular process;cellular response to chemical stimulus;cellular response to …	binding;carbon-oxygen lyase activity;catalytic activity;cation binding;hydro-lyase activity;identical protein binding;ion binding;lead ion binding;lyase activity;metal ion binding;porphobilinogen synthase activity;protein binding;transition metal ion binding;zinc ion binding	cell part;cytoplasmic part;cytosol;extracellular membrane-bounded organelle;extracellular organelle;extracellular region part;extracellular vesicular exosome;intracellular membrane-bounded organelle;intracellular organelle;intracellular part;membrane-bounded organelle;membrane-bounded vesicle;nucleus;organelle;vesicle	Porphyrin and chlorophyll metabolism	20.4495	20.4546	20.9554	20.6525	18.4466	20.0862	18.7514	19.6818	20.4613	19.298	19.0605	20.117	18.5265	19.1274	18.6013	18.0616
Q13740;Q13740-2;F5GXJ9	CD166 antigen	ALCAM	15	36	3.2988	1.32994	3.69972	1.6042	axon guidance;biological adhesion;biological regulation;cell adhesion;cellular process;cellular response to stimulus;chemotaxis;locomotion;motor axon guidance;regulation of biological process;regulation of cellular process;response to chemical stimulus;response to external stimulus;response to stimulus;signal transduction;taxis	binding;protein binding;receptor binding	adherens junction;anchoring junction;axon;cell body;cell junction;cell part;cell projection;cell-substrate adherens junction;cell-substrate junction;external side of plasma membrane;extracellular membrane-bounded organelle;extracellular organelle;extracellular region part;extracellular vesicular exosome;focal adhesion;integral to membrane;intrinsic to membrane;membrane part;membrane-bounded organ…	Cell adhesion molecules (CAMs)	24.2601	24.0169	24.3832	24.0991	26.1663	25.5916	25.3891	26.0291	23.977	24.6812	24.5486	24.1862	25.5893	25.9047	25.8066	25.4122
P54886;P54886-2	Delta-1-pyrroline-5-carboxylate synthase;Glutamate 5-kinase;Gamma-glutamyl phosphate reductase	ALDH18A1	24	34	0.303369	0.160203	1.96316	0.483155	amine biosynthetic process;amine metabolic process;biosynthetic process;carboxylic acid biosynthetic process;carboxylic acid metabolic process;cellular amine metabolic process;cellular amino acid biosynthetic process;cellular amino acid metabolic process;cellular biosynthetic process;cellular ketone metabolic process;cellular metabolic process;cellular modified amino acid biosynthetic process;cel…	adenyl nucleotide binding;adenyl ribonucleotide binding;amino acid kinase activity;ATP binding;binding;catalytic activity;coenzyme binding;cofactor binding;glutamate 5-kinase activity;glutamate-5-semialdehyde dehydrogenase activity;kinase activity;NADP binding;nucleotide binding;oxidoreductase activity;oxidoreductase activity, acting on the aldehyde or oxo group of donors;oxidoreductase activity,…	cell part;cytoplasm;cytoplasmic part;intracellular membrane-bounded organelle;intracellular organelle;intracellular organelle part;intracellular part;membrane;membrane-bounded organelle;mitochondrial inner membrane;mitochondrial membrane;mitochondrial part;mitochondrion;organelle;organelle inner membrane;organelle membrane;organelle part	Arginine and proline metabolism	25.2928	25.2081	25.1356	25.3837	26.0545	25.6234	25.7857	25.4892	25.0661	26.077	25.5994	25.3273	25.7515	25.6893	25.7385	25.5313
P00352	Retinal dehydrogenase 1	ALDH1A1	28	66.3	0.456541	-0.223334	0.189336	0.0875349	alcohol metabolic process;anatomical structure development;anatomical structure morphogenesis;apocarotenoid metabolic process;behavior;biological regulation;biosynthetic process;carboxylic acid metabolic process;cellular aldehyde metabolic process;cellular biosynthetic process;cellular hormone metabolic process;cellular ketone metabolic process;cellular lipid metabolic process;cellular metabolic …	3-chloroallyl aldehyde dehydrogenase activity;aldehyde dehydrogenase (NAD) activity;aldehyde dehydrogenase [NAD(P)+] activity;androgen binding;benzaldehyde dehydrogenase (NAD+) activity;binding;catalytic activity;coenzyme binding;cofactor binding;enzyme activator activity;enzyme regulator activity;GTPase activator activity;GTPase regulator activity;hormone binding;identical protein binding;lipid …	cell part;cytoplasm;cytoplasmic part;cytosol;extracellular membrane-bounded organelle;extracellular organelle;extracellular region part;extracellular vesicular exosome;intracellular part;membrane-bounded organelle;membrane-bounded vesicle;organelle;vesicle	beta-Alanine metabolism;Drug metabolism - cytochrome P450;Glycolysis / Gluconeogenesis;Histidine metabolism;Metabolism of xenobiotics by cytochrome P450;Phenylalanine metabolism;Retinol metabolism;Tyrosine metabolism	28.9369	29.0859	28.9154	29.1182	28.8342	28.7769	29.3232	29.4723	28.7064	28.9887	29.0129	28.9641	28.2612	28.494	28.798	29.2256
P30837	Aldehyde dehydrogenase X, mitochondrial	ALDH1B1	7	17.6	0.218205	-0.154486	1.98112	0.785046	alcohol catabolic process;alcohol metabolic process;carbohydrate metabolic process;catabolic process;ethanol catabolic process;ethanol metabolic process;metabolic process;primary alcohol catabolic process;primary alcohol metabolic process;primary metabolic process;small molecule catabolic process;small molecule metabolic process	aldehyde dehydrogenase (NAD) activity;catalytic activity;oxidoreductase activity;oxidoreductase activity, acting on the aldehyde or oxo group of donors;oxidoreductase activity, acting on the aldehyde or oxo group of donors, NAD or NADP as acceptor	cell part;cytoplasmic part;intracellular membrane-bounded organelle;intracellular organelle;intracellular organelle lumen;intracellular organelle part;intracellular part;membrane-bounded organelle;membrane-enclosed lumen;mitochondrial matrix;mitochondrial part;mitochondrion;nuclear part;nucleoplasm;organelle;organelle lumen;organelle part	Arginine and proline metabolism;Ascorbate and aldarate metabolism;beta-Alanine metabolism;Chloroalkane and chloroalkene degradation;Fatty acid metabolism;Glycerolipid metabolism;Glycolysis / Gluconeogenesis;Histidine metabolism;Limonene and pinene degradation;Lysine degradation;Pentose and glucuronate interconversions;Propanoate metabolism;Pyruvate metabolism;Tryptophan metabolism;Valine, leucine…	23.2439	23.3916	22.9869	23.5331	24.5862	23.7549	24.0132	23.9414	23.8862	23.9578	23.3439	23.1419	23.1132	23.9978	23.196	23.405
O75891;O75891-3;O75891-2;O75891-4	Cytosolic 10-formyltetrahydrofolate dehydrogenase	ALDH1L1	3	4.4	0.0475206	-0.107896	0.594341	-1.42188	10-formyltetrahydrofolate catabolic process;10-formyltetrahydrofolate metabolic process;aromatic compound catabolic process;biosynthetic process;catabolic process;cellular aromatic compound metabolic process;cellular catabolic process;cellular metabolic process;cellular nitrogen compound catabolic process;cellular nitrogen compound metabolic process;cellular process;coenzyme catabolic process;coe…	aldehyde dehydrogenase (NAD) activity;catalytic activity;formyltetrahydrofolate dehydrogenase activity;hydroxymethyl-, formyl- and related transferase activity;methyltransferase activity;oxidoreductase activity;oxidoreductase activity, acting on the aldehyde or oxo group of donors;oxidoreductase activity, acting on the aldehyde or oxo group of donors, NAD or NADP as acceptor;oxidoreductase activi…	cell part;cytoplasmic part;extracellular membrane-bounded organelle;extracellular organelle;extracellular region part;extracellular vesicular exosome;intracellular membrane-bounded organelle;intracellular organelle;intracellular part;membrane-bounded organelle;membrane-bounded vesicle;mitochondrion;organelle;vesicle	One carbon pool by folate	18.9427	22.7422	22.2215	21.4392	17.8891	19.7533	21.3715	20.6441	19.396	19.8607	19.7227	21.5219	21.5334	18.8884	20.5995	19.0484
Q3SY69	Mitochondrial 10-formyltetrahydrofolate dehydrogenase	ALDH1L2	18	25.4	0.705162	-0.299008	0.0545989	-0.0263395	10-formyltetrahydrofolate catabolic process;10-formyltetrahydrofolate metabolic process;aromatic compound catabolic process;biosynthetic process;catabolic process;cellular aromatic compound metabolic process;cellular catabolic process;cellular metabolic process;cellular nitrogen compound catabolic process;cellular nitrogen compound metabolic process;cellular process;coenzyme catabolic process;coe…	aldehyde dehydrogenase (NAD) activity;catalytic activity;formyltetrahydrofolate dehydrogenase activity;hydroxymethyl-, formyl- and related transferase activity;methyltransferase activity;oxidoreductase activity;oxidoreductase activity, acting on the aldehyde or oxo group of donors;oxidoreductase activity, acting on the aldehyde or oxo group of donors, NAD or NADP as acceptor;oxidoreductase activi…	cell part;cytoplasmic part;extracellular membrane-bounded organelle;extracellular organelle;extracellular region part;extracellular vesicular exosome;intracellular membrane-bounded organelle;intracellular organelle;intracellular part;membrane-bounded organelle;membrane-bounded vesicle;mitochondrion;organelle;vesicle	One carbon pool by folate	25.0027	24.7662	24.5556	24.6983	24.8506	24.9496	24.3133	24.8039	25.4429	25.7238	25.1758	25.3145	25.081	25.5744	25.0517	24.7538
P05091;F8VP50;P05091-2	Aldehyde dehydrogenase, mitochondrial	ALDH2	3	7.5	0.372063	0.357653	2.78085	0.901057	alcohol catabolic process;alcohol metabolic process;biological regulation;biosynthetic process;carbohydrate metabolic process;catabolic process;cell communication;cell-cell signaling;cellular biosynthetic process;cellular metabolic process;cellular process;ethanol catabolic process;ethanol metabolic process;ethanol oxidation;metabolic process;neurotransmitter biosynthetic process;neurotransmitter…	aldehyde dehydrogenase (NAD) activity;aldehyde dehydrogenase [NAD(P)+] activity;catalytic activity;electron carrier activity;oxidoreductase activity;oxidoreductase activity, acting on the aldehyde or oxo group of donors;oxidoreductase activity, acting on the aldehyde or oxo group of donors, NAD or NADP as acceptor	cell part;cytoplasmic part;extracellular membrane-bounded organelle;extracellular organelle;extracellular region part;extracellular vesicular exosome;intracellular organelle lumen;intracellular organelle part;intracellular part;membrane-bounded organelle;membrane-bounded vesicle;membrane-enclosed lumen;mitochondrial matrix;mitochondrial part;organelle;organelle lumen;organelle part;vesicle	Arginine and proline metabolism;Ascorbate and aldarate metabolism;beta-Alanine metabolism;Chloroalkane and chloroalkene degradation;Fatty acid metabolism;Glycerolipid metabolism;Glycolysis / Gluconeogenesis;Histidine metabolism;Limonene and pinene degradation;Lysine degradation;Pentose and glucuronate interconversions;Propanoate metabolism;Pyruvate metabolism;Tryptophan metabolism;Valine, leucine…	19.7628	19.6543	19.9051	20.075	20.7702	21.1294	20.479	20.6228	20.8778	19.303	21.1272	20.0621	20.846	20.6654	20.6144	20.6749
P30038;P30038-2;P30038-3	Delta-1-pyrroline-5-carboxylate dehydrogenase, mitochondrial	ALDH4A1	4	7.8	0.0456583	0.195631	0.938284	1.77671	4-hydroxyproline catabolic process;4-hydroxyproline metabolic process;amine biosynthetic process;amine catabolic process;amine metabolic process;biosynthetic process;carboxylic acid biosynthetic process;carboxylic acid catabolic process;carboxylic acid metabolic process;catabolic process;cellular amine metabolic process;cellular amino acid biosynthetic process;cellular amino acid catabolic proces…	1-pyrroline-5-carboxylate dehydrogenase activity;aldehyde dehydrogenase (NAD) activity;binding;catalytic activity;electron carrier activity;identical protein binding;oxidoreductase activity;oxidoreductase activity, acting on the aldehyde or oxo group of donors;oxidoreductase activity, acting on the aldehyde or oxo group of donors, NAD or NADP as acceptor;oxidoreductase activity, acting on the CH-…	cell part;cytoplasmic part;intracellular organelle lumen;intracellular organelle part;intracellular part;membrane-enclosed lumen;mitochondrial matrix;mitochondrial part;organelle lumen;organelle part	Alanine, aspartate and glutamate metabolism;Arginine and proline metabolism	19.9944	19.1805	18.9999	19.219	18.3637	22.545	21.962	21.63	22.9138	19.6899	18.2954	17.3896	19.1889	22.3787	18.5911	18.9126
Q02252;G3V4Z4;Q02252-2	Methylmalonate-semialdehyde dehydrogenase [acylating], mitochondrial	ALDH6A1	1	3.4	1.13625	-0.581264	0.34323	-0.49561	amine catabolic process;amine metabolic process;branched chain family amino acid catabolic process;branched chain family amino acid metabolic process;brown fat cell differentiation;carboxylic acid catabolic process;carboxylic acid metabolic process;catabolic process;cell differentiation;cellular amine metabolic process;cellular amino acid catabolic process;cellular amino acid metabolic process;ce…	aldehyde dehydrogenase (NAD) activity;binding;carboxylic acid binding;catalytic activity;coenzyme binding;cofactor binding;fatty acid binding;fatty-acyl-CoA binding;lipid binding;malonate-semialdehyde dehydrogenase (acetylating) activity;methylmalonate-semialdehyde dehydrogenase (acylating) activity;monocarboxylic acid binding;oxidoreductase activity;oxidoreductase activity, acting on the aldehyd…	cell part;cytoplasmic part;extracellular membrane-bounded organelle;extracellular organelle;extracellular region part;extracellular vesicular exosome;intracellular membrane-bounded organelle;intracellular organelle;intracellular organelle lumen;intracellular organelle part;intracellular part;membrane-bounded organelle;membrane-bounded vesicle;membrane-enclosed lumen;mitochondrial matrix;mitochond…	Inositol phosphate metabolism;Propanoate metabolism;Valine, leucine and isoleucine degradation	20.4395	20.3482	20.1395	20.2749	20.2957	17.9641	20.4276	20.5323	20.8607	21.0705	20.4895	20.6224	20.2096	20.7739	19.6292	20.1055
P49419-2;P49419;A0A1B0GUA1;A0A1B0GTG2;A0A1B0GW82;A0A1B0GW77;A0A1B0GTY9;P49419-4;A0A1B0GTJ4;A0A0J9YWF7;A0A1B0GV49;A0A1B0GUY0	Alpha-aminoadipic semialdehyde dehydrogenase	ALDH7A1	14	43.6	0.227367	-0.358789	0.215157	0.291096	alcohol metabolic process;amine biosynthetic process;amine catabolic process;amine metabolic process;aspartate family amino acid catabolic process;aspartate family amino acid metabolic process;betaine biosynthetic process;betaine metabolic process;biosynthetic process;carboxylic acid biosynthetic process;carboxylic acid catabolic process;carboxylic acid metabolic process;catabolic process;cellula…	aldehyde dehydrogenase (NAD) activity;betaine-aldehyde dehydrogenase activity;catalytic activity;L-aminoadipate-semialdehyde dehydrogenase activity;oxidoreductase activity;oxidoreductase activity, acting on the aldehyde or oxo group of donors;oxidoreductase activity, acting on the aldehyde or oxo group of donors, NAD or NADP as acceptor	cell part;cytoplasm;cytoplasmic part;cytosol;extracellular membrane-bounded organelle;extracellular organelle;extracellular region part;extracellular vesicular exosome;intracellular membrane-bounded organelle;intracellular organelle;intracellular organelle lumen;intracellular organelle part;intracellular part;membrane-bounded organelle;membrane-bounded vesicle;membrane-enclosed lumen;mitochondria…	Arginine and proline metabolism;Ascorbate and aldarate metabolism;beta-Alanine metabolism;Fatty acid metabolism;Glycerolipid metabolism;Glycine, serine and threonine metabolism;Glycolysis / Gluconeogenesis;Histidine metabolism;Lysine biosynthesis;Lysine degradation;Propanoate metabolism;Pyruvate metabolism;Tryptophan metabolism;Valine, leucine and isoleucine degradation	23.4589	23.9848	24.1826	24.5256	25.6808	23.3215	24.123	24.1908	24.9946	24.6584	23.5837	25.0301	25.1741	25.0784	23.083	23.4963
P49189;P49189-2	4-trimethylaminobutyraldehyde dehydrogenase	ALDH9A1	13	26.9	1.92264	-1.04239	1.50887	-0.87573	amine biosynthetic process;amine metabolic process;anatomical structure development;betaine biosynthetic process;betaine metabolic process;biological regulation;biosynthetic process;carboxylic acid biosynthetic process;carboxylic acid metabolic process;carnitine biosynthetic process;carnitine metabolic process;cellular aldehyde metabolic process;cellular amine metabolic process;cellular amino aci…	1-pyrroline dehydrogenase activity;3-chloroallyl aldehyde dehydrogenase activity;4-trimethylammoniobutyraldehyde dehydrogenase activity;aldehyde dehydrogenase (NAD) activity;amine binding;aminobutyraldehyde dehydrogenase activity;binding;catalytic activity;coenzyme binding;cofactor binding;NAD binding;nucleotide binding;oxidoreductase activity;oxidoreductase activity, acting on the aldehyde or ox…	cell part;cytoplasm;cytoplasmic part;cytosol;extracellular membrane-bounded organelle;extracellular organelle;extracellular region part;extracellular vesicular exosome;intracellular membrane-bounded organelle;intracellular organelle;intracellular part;membrane-bounded organelle;membrane-bounded vesicle;mitochondrion;organelle;vesicle	Arginine and proline metabolism;Ascorbate and aldarate metabolism;beta-Alanine metabolism;Fatty acid metabolism;Glycerolipid metabolism;Glycolysis / Gluconeogenesis;Histidine metabolism;Lysine degradation;Propanoate metabolism;Pyruvate metabolism;Tryptophan metabolism;Valine, leucine and isoleucine degradation	25.317	25.2109	25.2085	25.9523	23.9181	25.1126	24.3899	24.7653	24.8102	25.1744	25.2143	25.7159	24.1548	24.0521	23.73	24.8083
P04075;J3KPS3;H3BQN4;P04075-2;H3BPS8	Fructose-bisphosphate aldolase A;Fructose-bisphosphate aldolase	ALDOA	22	76.4	0.575465	-0.302822	2.44139	-0.579362	actin cytoskeleton organization;actin filament organization;actin filament-based process;alcohol biosynthetic process;alcohol catabolic process;alcohol metabolic process;anatomical structure homeostasis;ATP biosynthetic process;ATP metabolic process;biological regulation;biosynthetic process;blood coagulation;carbohydrate biosynthetic process;carbohydrate catabolic process;carbohydrate metabolic …	actin binding;aldehyde-lyase activity;ATPase binding;binding;carbohydrate binding;carbon-carbon lyase activity;catalytic activity;cytoskeletal protein binding;enzyme binding;fructose binding;fructose-bisphosphate aldolase activity;identical protein binding;lyase activity;monosaccharide binding;protein binding;sugar binding;tubulin binding	actin cytoskeleton;cell part;centriolar satellite;contractile fiber part;cytoplasmic membrane-bounded vesicle lumen;cytoplasmic part;cytoplasmic vesicle part;cytoskeletal part;cytoskeleton;cytosol;extracellular membrane-bounded organelle;extracellular organelle;extracellular region;extracellular region part;extracellular space;extracellular vesicular exosome;I band;intracellular membrane-bounded …	Carbon fixation in photosynthetic organisms;Fructose and mannose metabolism;Glycolysis / Gluconeogenesis;Pentose phosphate pathway	28.8739	28.7028	28.9381	28.9194	28.2326	28.4067	27.9812	28.4961	28.9057	29.1196	28.5771	28.2504	28.0533	28.2405	28.6947	28.653
P09972;A8MVZ9	Fructose-bisphosphate aldolase C;Fructose-bisphosphate aldolase	ALDOC	2	10.4	0.633992	-0.697289	0.806821	-0.256959	aging;alcohol biosynthetic process;alcohol catabolic process;alcohol metabolic process;anatomical structure morphogenesis;apoptosis;biosynthetic process;carbohydrate biosynthetic process;carbohydrate catabolic process;carbohydrate metabolic process;catabolic process;cell death;cell differentiation;cellular biosynthetic process;cellular carbohydrate biosynthetic process;cellular carbohydrate catab…	aldehyde-lyase activity;binding;carbon-carbon lyase activity;catalytic activity;cytoskeletal protein binding;fructose-bisphosphate aldolase activity;lyase activity;protein binding	axon;cell part;cell projection;cytoplasmic part;cytoskeleton;cytosol;extracellular membrane-bounded organelle;extracellular organelle;extracellular region part;extracellular vesicular exosome;intracellular membrane-bounded organelle;intracellular non-membrane-bounded organelle;intracellular organelle;intracellular part;membrane-bounded organelle;membrane-bounded vesicle;mitochondrion;neuron proje…	Carbon fixation in photosynthetic organisms;Fructose and mannose metabolism;Glycolysis / Gluconeogenesis;Pentose phosphate pathway	24.4581	24.2979	24.5726	24.4931	23.981	24.1688	24.0198	24.6242	22.9387	24.7376	25.0926	24.6016	23.41	23.1967	23.8164	24.1581
Q9H553;Q9H553-2	Alpha-1,3/1,6-mannosyltransferase ALG2	ALG2	6	22.1	1.07328	-0.247106	0.605544	0.283147	biosynthetic process;carbohydrate biosynthetic process;carbohydrate metabolic process;cellular carbohydrate metabolic process;cellular macromolecule metabolic process;cellular metabolic process;cellular process;cellular protein metabolic process;dolichol-linked oligosaccharide biosynthetic process;glycosylation;macromolecule glycosylation;macromolecule metabolic process;macromolecule modification…	alpha-1,3-mannosyltransferase activity;alpha-1,6-mannosyltransferase activity;binding;calcium-dependent protein binding;catalytic activity;glycolipid 3-alpha-mannosyltransferase activity;glycolipid 6-alpha-mannosyltransferase activity;glycolipid mannosyltransferase activity;mannosyltransferase activity;protein binding;protein dimerization activity;protein heterodimerization activity;protein N-ter…	cell part;cytoplasm;cytoplasmic part;endoplasmic reticulum membrane;endoplasmic reticulum part;integral to membrane;intracellular membrane-bounded organelle;intracellular organelle;intracellular organelle part;intracellular part;intrinsic to membrane;membrane;membrane part;membrane-bounded organelle;nucleus;organelle;organelle membrane;organelle part;perinuclear region of cytoplasm	N-Glycan biosynthesis;Various types of N-glycan biosynthesis	22.2817	22.6167	22.2955	22.8233	23.1789	22.4301	22.5483	22.9926	23.1624	23.4339	22.9352	23.1349	22.8189	23.085	22.9425	22.8315
Q86V81;E9PB61	THO complex subunit 4	ALYREF	7	37.4	0.0574833	0.0592175	0.615287	-0.192977	biological regulation;biosynthetic process;cell differentiation;cellular biosynthetic process;cellular developmental process;cellular macromolecule biosynthetic process;cellular macromolecule metabolic process;cellular metabolic process;cellular nitrogen compound metabolic process;cellular process;cellular response to stimulus;cellular response to stress;developmental process;DNA metabolic proces…	binding;nucleic acid binding;nucleotide binding	catalytic step 2 spliceosome;cell part;cytoplasmic part;cytosol;extracellular membrane-bounded organelle;extracellular organelle;extracellular region part;extracellular vesicular exosome;intracellular membrane-bounded organelle;intracellular organelle;intracellular organelle part;intracellular part;macromolecular complex;membrane;membrane-bounded organelle;membrane-bounded vesicle;nuclear body;nu…	mRNA surveillance pathway;RNA transport;Spliceosome	23.7712	24.0304	23.8735	24.1573	23.4211	23.7857	23.8641	23.9896	22.7745	24.4541	23.9946	23.8174	23.956	23.589	23.879	23.8536
Q9P2R3;Q9P2R3-2;Q9P2R3-4	Rabankyrin-5	ANKFY1	30	33.6	0.0152552	-0.0404854	1.91154	-1.95903	biological regulation;cellular component organization;cellular component organization at cellular level;cellular component organization or biogenesis;cellular component organization or biogenesis at cellular level;cellular localization;cellular membrane fusion;cellular membrane organization;cellular process;endocytosis;endosomal vesicle fusion;endosome localization;endosome transport;establishmen…	binding;cation binding;enzyme binding;GTPase binding;ion binding;metal ion binding;protein binding;Rab GTPase binding;Ras GTPase binding;small GTPase binding	cell part;cytoplasmic part;early endosome;endosomal part;endosome;endosome membrane;extracellular membrane-bounded organelle;extracellular organelle;extracellular region part;extracellular vesicular exosome;intracellular membrane-bounded organelle;intracellular organelle;intracellular organelle part;intracellular part;lysosomal membrane;macropinosome;membrane;membrane-bounded organelle;membrane-b…		20.0395	21.286	20.5381	20.2792	19.2478	18.8875	17.1432	19.0282	18.7029	19.6599	20.7358	20.4256	21.3991	17.6967	20.1836	20.0829
Q9NW15;Q9NW15-2;Q9NW15-4;Q9NW15-3;Q9NW15-5	Anoctamin-10	ANO10	5	9.5	0.506672	-0.250604	0.291755	0.156964	anion transport;cation transport;cellular process;chloride transport;establishment of localization;inorganic anion transport;ion transmembrane transport;ion transport;transmembrane transport;transport	anion channel activity;anion transmembrane transporter activity;calcium activated cation channel activity;cation channel activity;cation transmembrane transporter activity;channel activity;chloride channel activity;gated channel activity;intracellular calcium activated chloride channel activity;ion channel activity;ion gated channel activity;ion transmembrane transporter activity;passive transmem…	cell part;integral to membrane;intracellular;intrinsic to membrane;membrane;membrane part;plasma membrane		22.6821	23.5478	23.294	22.9596	23.3262	22.927	23.3885	23.4697	23.2359	23.8911	23.3733	23.0822	23.0957	23.4692	23.2333	22.7819
Q4KMQ2;Q4KMQ2-3;Q4KMQ2-4;Q4KMQ2-2	Anoctamin-6	ANO6	2	3.4	0.639974	1.06029	1.32303	1.07689	activation of blood coagulation via clotting cascade;anatomical structure development;anion transport;biological regulation;biomineral tissue development;blood coagulation;bone mineralization;bone mineralization involved in bone maturation;cation transport;cell chemotaxis;cell migration;cell motility;cellular component movement;cellular component organization;cellular component organization or bi…	anion channel activity;anion transmembrane transporter activity;calcium activated cation channel activity;cation channel activity;cation transmembrane transporter activity;channel activity;chloride channel activity;gated channel activity;intracellular calcium activated chloride channel activity;ion channel activity;ion gated channel activity;ion transmembrane transporter activity;lipid transporte…	cell part;cell surface;chloride channel complex;extracellular membrane-bounded organelle;extracellular organelle;extracellular region part;extracellular vesicular exosome;intracellular;ion channel complex;macromolecular complex;membrane;membrane part;membrane-bounded organelle;membrane-bounded vesicle;organelle;plasma membrane;protein complex;vesicle		20.906	20.3457	21.4896	21.0372	21.391	21.5966	23.0258	22.0726	18.1574	20.9182	21.4453	21.4071	21.6993	21.3132	21.763	21.3936
P39687;H0YN26	Acidic leucine-rich nuclear phosphoprotein 32 family member A	ANP32A	3	17.3	0.669852	-0.454735	0.405697	-0.136464	biological regulation;biosynthetic process;cellular biosynthetic process;cellular macromolecule biosynthetic process;cellular macromolecule metabolic process;cellular metabolic process;cellular nitrogen compound metabolic process;cellular process;cellular response to stimulus;establishment of localization;establishment of localization in cell;gene expression;intracellular signal transduction;intr…		cell part;cytoplasm;cytoplasmic part;endoplasmic reticulum;intracellular membrane-bounded organelle;intracellular organelle;intracellular organelle part;intracellular part;membrane-bounded organelle;nuclear part;nucleoplasm;nucleus;organelle;organelle part;perinuclear region of cytoplasm		23.5845	23.0464	23.1556	23.1579	23.2883	23.137	23.1118	22.8614	23.8464	22.9874	23.3673	24.1446	22.7376	23.1878	22.9249	23.6766
Q92688;Q92688-2	Acidic leucine-rich nuclear phosphoprotein 32 family member B	ANP32B	3	17.9	1.87303	-0.732783	0.181988	-0.123111	activation of caspase activity;anatomical structure development;biological regulation;cellular component assembly;cellular component assembly at cellular level;cellular component organization;cellular component organization at cellular level;cellular component organization or biogenesis;cellular component organization or biogenesis at cellular level;cellular macromolecular complex assembly;cellul…	binding;enzyme binding;histone binding;protein binding;RNA polymerase binding	cell part;cytoplasm;extracellular membrane-bounded organelle;extracellular organelle;extracellular region part;extracellular vesicular exosome;intracellular membrane-bounded organelle;intracellular organelle;intracellular part;membrane-bounded organelle;membrane-bounded vesicle;nucleus;organelle;vesicle		24.2655	24.4809	23.9572	24.1681	24.494	23.413	24.1103	24.3619	24.5585	25.308	24.8896	24.5907	24.2376	24.1649	23.7482	24.2649
Q9BTT0;E9PPH5;Q9BTT0-3	Acidic leucine-rich nuclear phosphoprotein 32 family member E	ANP32E	1	4.5	0.89021	-1.35509	0.0442266	0.122862	ATP-dependent chromatin remodeling;cellular component organization;cellular component organization at cellular level;cellular component organization or biogenesis;cellular component organization or biogenesis at cellular level;cellular macromolecular complex subunit organization;cellular process;chromatin modification;chromatin organization;chromatin remodeling;chromosome organization;histone exc…	binding;enzyme inhibitor activity;enzyme regulator activity;histone binding;phosphatase inhibitor activity;phosphatase regulator activity;protein binding	cell part;chromatin remodeling complex;chromosomal part;cytoplasmic membrane-bounded vesicle;cytoplasmic part;cytoplasmic vesicle;intracellular membrane-bounded organelle;intracellular organelle;intracellular organelle part;intracellular part;macromolecular complex;membrane-bounded organelle;membrane-bounded vesicle;nuclear chromosome part;nuclear part;nucleus;organelle;organelle part;protein com…		21.5373	20.6544	18.4767	20.4007	21.713	18.3339	20.6633	20.8505	21.4923	22.1771	21.2911	21.8489	19.1046	21.3678	19.0375	21.879
P15144	Aminopeptidase N	ANPEP	50	50.7	0.43518	0.128692	1.35962	0.155571	anatomical structure formation involved in morphogenesis;angiogenesis;angiotensin maturation;biological regulation;cell differentiation;cellular developmental process;cellular macromolecule metabolic process;cellular metabolic process;cellular process;cellular protein metabolic process;developmental process;hormone metabolic process;macromolecule metabolic process;metabolic process;peptide hormon…	aminopeptidase activity;binding;catalytic activity;cation binding;exopeptidase activity;hydrolase activity;ion binding;metal ion binding;metallopeptidase activity;peptidase activity;peptidase activity, acting on L-amino acid peptides;receptor activity;transition metal ion binding;viral receptor activity;zinc ion binding	cell part;cytoplasmic part;cytosol;endoplasmic reticulum-Golgi intermediate compartment;external side of plasma membrane;extracellular membrane-bounded organelle;extracellular organelle;extracellular region part;extracellular space;extracellular vesicular exosome;integral to membrane;integral to plasma membrane;intracellular membrane-bounded organelle;intracellular organelle;intracellular organel…	Glutathione metabolism;Hematopoietic cell lineage;Renin-angiotensin system	29.9147	30.1328	30.1184	30.0267	30.2724	30.1441	30.1441	30.2544	30.2727	30.0992	29.8842	29.9401	30.1476	30.4624	30.0899	30.0112
Q9H6X2;Q9H6X2-5	Anthrax toxin receptor 1	ANTXR1	1	1.8	0.122527	0.356961	0.344973	0.717486	actin cytoskeleton organization;actin cytoskeleton reorganization;actin filament-based process;anatomical structure morphogenesis;biological adhesion;biological regulation;cell adhesion;cell morphogenesis;cell morphogenesis involved in differentiation;cell-substrate adhesion;cellular component morphogenesis;cellular component organization;cellular component organization at cellular level;cellular…	actin binding;actin filament binding;binding;cation binding;collagen binding;cytoskeletal protein binding;ion binding;metal ion binding;molecular transducer activity;protein binding;receptor activity;signal transducer activity;signaling receptor activity;transmembrane signaling receptor activity	cell part;cell projection membrane;cell projection part;cell surface;cytoplasmic part;endosomal part;endosome membrane;extracellular membrane-bounded organelle;extracellular organelle;extracellular region part;extracellular vesicular exosome;filopodium membrane;integral to membrane;intracellular organelle part;intracellular part;intrinsic to membrane;lamellipodium membrane;leading edge membrane;m…		20.4611	20.5043	17.8223	18.648	20.8921	18.7899	21.2402	19.3835	18.3156	21.2042	18.4834	20.6621	19.2449	21.5246	18.1576	21.1661
P04083;Q5T3N1	Annexin A1;Annexin	ANXA1	27	72.5	2.26739	-0.55927	0.356841	-0.0940189	acid secretion;alpha-beta T cell activation;alpha-beta T cell differentiation;anatomical structure development;arachidonic acid secretion;biological regulation;carboxylic acid transport;cell activation;cell differentiation;cell surface receptor linked signaling pathway;cellular component movement;cellular developmental process;cellular macromolecule metabolic process;cellular metabolic process;ce…	ATPase activity;ATPase activity, coupled;binding;binding, bridging;calcium ion binding;calcium-dependent phospholipid binding;calcium-dependent protein binding;catalytic activity;cation binding;DNA binding;DNA-dependent ATPase activity;double-stranded DNA-dependent ATPase activity;enzyme inhibitor activity;enzyme regulator activity;helicase activity;hydrolase activity;hydrolase activity, acting o…	adherens junction;anchoring junction;basolateral plasma membrane;cell junction;cell part;cell projection;cell surface;cell-substrate adherens junction;cell-substrate junction;cilium;cornified envelope;cytoplasm;cytoplasmic part;cytoskeleton;endosome;extracellular membrane-bounded organelle;extracellular organelle;extracellular region;extracellular region part;extracellular space;extracellular ves…		28.8683	28.9392	28.8876	28.9199	28.7543	28.6321	28.7139	29.1386	28.905	28.9602	29.1115	29.0619	28.1059	28.4944	28.5112	28.69
P50995;P50995-2	Annexin A11	ANXA11	13	30.3	1.95346	-0.781665	0.0113215	-0.00642395	cell cycle;cell division;cellular component organization;cellular component organization or biogenesis;cellular membrane organization;cellular process;endocytosis;establishment of localization;membrane invagination;membrane organization;phagocytosis;response to calcium ion;response to chemical stimulus;response to inorganic substance;response to metal ion;response to stimulus;transport;vesicle-me…	antigen binding;binding;calcium ion binding;calcium-dependent phospholipid binding;calcium-dependent protein binding;cation binding;ion binding;lipid binding;metal ion binding;MHC class II protein complex binding;MHC protein complex binding;phosphatidylethanolamine binding;phospholipid binding;protein binding	azurophil granule;cell part;cytoplasm;cytoplasmic membrane-bounded vesicle;cytoplasmic part;cytoplasmic vesicle;cytoskeletal part;endocytic vesicle;envelope;extracellular membrane-bounded organelle;extracellular organelle;extracellular region part;extracellular vesicular exosome;intracellular membrane-bounded organelle;intracellular non-membrane-bounded organelle;intracellular organelle;intracell…		25.2364	25.6504	25.1953	25.6324	25.357	25.0713	25.4855	25.7751	25.4391	26.1691	25.6618	25.308	24.5798	25.0089	24.8353	25.0274
P07355;P07355-2;H0YN42;H0YMD0;H0YMU9;H0YM50;A6NMY6;H0YNP5;H0YKS4	Annexin A2;Annexin;Putative annexin A2-like protein	ANXA2;ANXA2P2	31	73.7	0.914995	-0.224338	2.6819	0.335982	anatomical structure formation involved in morphogenesis;angiogenesis;biological regulation;body fluid secretion;cellular component assembly;cellular component assembly at cellular level;cellular component organization;cellular component organization at cellular level;cellular component organization or biogenesis;cellular component organization or biogenesis at cellular level;cellular membrane or…	binding;calcium ion binding;calcium-dependent phospholipid binding;calcium-dependent protein binding;cation binding;enzyme inhibitor activity;enzyme regulator activity;ion binding;lipase inhibitor activity;lipid binding;metal ion binding;phosphatidylinositol binding;phosphatidylinositol-4,5-bisphosphate binding;phospholipase A2 inhibitor activity;phospholipase inhibitor activity;phospholipid bind…	basement membrane;basolateral plasma membrane;cell cortex;cell part;cell projection;cell surface;cytoplasmic membrane-bounded vesicle;cytoplasmic part;cytoplasmic vesicle;early endosome;endosomal part;endosome;endosome membrane;extracellular matrix part;extracellular membrane-bounded organelle;extracellular organelle;extracellular region part;extracellular space;extracellular vesicular exosome;ex…		30.3445	30.2439	30.4172	30.3775	30.7131	30.5296	30.7045	30.7797	30.437	30.2594	30.8002	30.5167	30.4358	30.2505	30.223	30.2066
P09525;Q6P452;P09525-2	Annexin A4;Annexin	ANXA4	15	61.8	2.1908	-0.821732	0.380677	-0.359068	biological regulation;cell differentiation;cellular developmental process;cellular process;cellular response to stimulus;developmental process;epithelial cell differentiation;negative regulation of apoptosis;negative regulation of biological process;negative regulation of catalytic activity;negative regulation of cell death;negative regulation of cellular process;negative regulation of coagulatio…	binding;calcium ion binding;calcium-dependent phospholipid binding;calcium-dependent protein binding;cation binding;enzyme inhibitor activity;enzyme regulator activity;identical protein binding;ion binding;lipase inhibitor activity;lipid binding;metal ion binding;NF-kappaB binding;phospholipase inhibitor activity;phospholipid binding;protein binding;transcription factor binding	cell part;cell surface;cytoplasm;cytoplasmic part;extracellular membrane-bounded organelle;extracellular organelle;extracellular region part;extracellular vesicular exosome;intracellular membrane-bounded organelle;intracellular organelle;intracellular organelle part;intracellular part;membrane;membrane-bounded organelle;membrane-bounded vesicle;nuclear membrane;nuclear part;nucleus;organelle;orga…		24.8222	24.7044	24.6054	26.1226	24.4913	24.5785	24.4314	25.3171	24.5966	24.4522	25.2788	24.9914	24.1615	23.8364	23.9581	24.076
P08758;D6RBL5;E9PHT9;D6RBE9	Annexin A5;Annexin	ANXA5	26	76.6	2.74558	-0.771811	1.5247	-0.276993	biological regulation;blood coagulation;cellular process;cellular response to stimulus;coagulation;hemostasis;multicellular organismal process;negative regulation of apoptosis;negative regulation of biological process;negative regulation of catalytic activity;negative regulation of cell death;negative regulation of cellular process;negative regulation of coagulation;negative regulation of molecul…	binding;calcium ion binding;calcium-dependent phospholipid binding;cation binding;enzyme inhibitor activity;enzyme regulator activity;ion binding;lipase inhibitor activity;lipid binding;metal ion binding;phospholipase inhibitor activity;phospholipid binding	adherens junction;anchoring junction;blood microparticle;cell junction;cell part;cell-substrate adherens junction;cell-substrate junction;cytoplasm;endothelial microparticle;external side of plasma membrane;extracellular membrane-bounded organelle;extracellular organelle;extracellular region part;extracellular vesicular exosome;focal adhesion;intracellular;intracellular part;membrane;membrane par…		29.4826	29.5303	29.6099	29.5762	29.5268	29.2871	29.0893	29.1879	29.8006	29.743	29.6042	29.527	28.8181	29.279	28.6849	28.8057
P08133;P08133-2;E5RK69	Annexin A6;Annexin	ANXA6	42	62.9	1.45167	-0.448966	0.522769	0.256276	biological regulation;calcium ion transport;cation transport;cellular component assembly;cellular component organization;cellular component organization or biogenesis;cellular process;divalent inorganic cation transport;divalent metal ion transport;establishment of localization;ion transmembrane transport;ion transport;macromolecular complex assembly;macromolecular complex subunit organization;me…	binding;calcium ion binding;calcium-dependent phospholipid binding;calcium-dependent protein binding;cation binding;channel activity;cholesterol binding;gated channel activity;GTP binding;guanyl nucleotide binding;guanyl ribonucleotide binding;identical protein binding;ion binding;ion channel activity;ion transmembrane transporter activity;ligand-gated channel activity;ligand-gated ion channel ac…	adherens junction;anchoring junction;cell junction;cell part;cell-substrate adherens junction;cell-substrate junction;cytoplasmic membrane-bounded vesicle;cytoplasmic part;cytoplasmic vesicle;endosomal part;endosome membrane;extracellular membrane-bounded organelle;extracellular organelle;extracellular region part;extracellular vesicular exosome;focal adhesion;intracellular membrane-bounded organ…		28.44	28.3515	28.1706	28.7378	28.1868	28.5905	28.8722	29.0756	28.539	28.5783	28.949	28.2617	28.2406	27.8996	28.2893	28.1027
P20073;P20073-2	Annexin A7	ANXA7	8	20.5	0.60382	-0.487638	0.515768	-0.396572	autophagy;behavior;behavioral interaction between organisms;biological regulation;calcium ion homeostasis;catabolic process;cation homeostasis;cell differentiation;cell proliferation;cell volume homeostasis;cellular calcium ion homeostasis;cellular catabolic process;cellular cation homeostasis;cellular chemical homeostasis;cellular component organization;cellular component organization or biogene…	binding;calcium ion binding;calcium-dependent phospholipid binding;calcium-dependent protein binding;cation binding;integrin binding;ion binding;lipid binding;metal ion binding;phospholipid binding;protein binding;protein complex binding;receptor binding	cell part;cytoplasmic part;cytosol;endoplasmic reticulum membrane;endoplasmic reticulum part;envelope;extracellular membrane-bounded organelle;extracellular organelle;extracellular region part;extracellular vesicular exosome;intracellular membrane-bounded organelle;intracellular organelle;intracellular organelle part;intracellular part;membrane;membrane part;membrane-bounded organelle;membrane-bo…		22.5829	23.7467	23.2694	23.6728	22.9174	22.298	23.058	23.4121	23.3926	22.6629	23.0832	22.4846	21.8442	23.3431	22.2402	22.2452
Q10567;Q10567-4;Q10567-3;Q10567-2;C9J1E7	AP-1 complex subunit beta-1	AP1B1	5	8	0.771211	-0.433385	0.646897	-0.505806	antigen processing and presentation;antigen processing and presentation of exogenous antigen;antigen processing and presentation of exogenous peptide antigen;antigen processing and presentation of exogenous peptide antigen via MHC class II;antigen processing and presentation of peptide antigen;antigen processing and presentation of peptide antigen via MHC class II;antigen processing and presentat…	binding;enzyme binding;kinase binding;protein binding;protein kinase binding;protein transporter activity;substrate-specific transporter activity;transporter activity	AP-type membrane coat adaptor complex;cell part;clathrin adaptor complex;clathrin coated vesicle membrane;clathrin-coated endocytic vesicle membrane;coated vesicle membrane;cytoplasmic part;cytoplasmic vesicle membrane;cytoplasmic vesicle part;cytosol;endocytic vesicle membrane;Golgi apparatus part;Golgi membrane;intracellular organelle part;intracellular part;lysosomal membrane;macromolecular co…	Lysosome	23.1838	23.7595	23.6979	23.8371	22.7268	23.015	22.601	24.1123	23.4021	24.249	24.3088	23.5429	23.3817	23.0486	23.6781	23.6608
O43747;O43747-2	AP-1 complex subunit gamma-1	AP1G1	8	13.7	1.52083	-0.542181	0.410093	0.266563	antigen processing and presentation;antigen processing and presentation of exogenous antigen;antigen processing and presentation of exogenous peptide antigen;antigen processing and presentation of exogenous peptide antigen via MHC class II;antigen processing and presentation of peptide antigen;antigen processing and presentation of peptide antigen via MHC class II;antigen processing and presentat…	binding;cytoskeletal protein binding;enzyme binding;GTPase binding;GTP-dependent protein binding;kinesin binding;protein binding;protein transporter activity;Rab GTPase binding;Ras GTPase binding;small GTPase binding;substrate-specific transporter activity;transporter activity	AP-type membrane coat adaptor complex;cell part;clathrin adaptor complex;clathrin coated vesicle membrane;clathrin-coated endocytic vesicle membrane;clathrin-coated vesicle;coated vesicle;coated vesicle membrane;cytoplasm;cytoplasmic membrane-bounded vesicle;cytoplasmic part;cytoplasmic vesicle;cytoplasmic vesicle membrane;cytoplasmic vesicle part;cytosol;endocytic vesicle membrane;endosome;Golgi…	Lysosome	22.9172	23.7034	23.3495	23.3956	23.9661	22.912	23.8286	23.725	23.886	24.1409	23.7651	24.2598	23.2012	23.2358	23.5967	23.8493
Q9BXS5;E7ENJ6;Q9BXS5-2;K7EJL1	AP-1 complex subunit mu-1	AP1M1	5	17.5	1.12732	-0.643015	0.381456	0.213561	antigen processing and presentation;antigen processing and presentation of exogenous antigen;antigen processing and presentation of exogenous peptide antigen;antigen processing and presentation of exogenous peptide antigen via MHC class II;antigen processing and presentation of peptide antigen;antigen processing and presentation of peptide antigen via MHC class II;antigen processing and presentat…		AP-type membrane coat adaptor complex;cell part;clathrin adaptor complex;clathrin coated vesicle membrane;clathrin-coated endocytic vesicle membrane;coated vesicle membrane;cytoplasmic part;cytoplasmic vesicle membrane;cytoplasmic vesicle part;cytosol;endocytic vesicle membrane;extracellular membrane-bounded organelle;extracellular organelle;extracellular region part;extracellular vesicular exoso…	Lysosome	21.2587	21.2168	21.7067	21.8317	21.1938	21.7128	21.9045	22.0571	22.6882	21.8231	21.9455	21.4597	21.024	21.5162	21.6588	21.1454
P61966;H7C1E4;P61966-2	AP-1 complex subunit sigma-1A	AP1S1	1	5.7	0.431134	-0.341385	0.213933	-0.198014	antigen processing and presentation;antigen processing and presentation of exogenous antigen;antigen processing and presentation of exogenous peptide antigen;antigen processing and presentation of exogenous peptide antigen via MHC class II;antigen processing and presentation of peptide antigen;antigen processing and presentation of peptide antigen via MHC class II;antigen processing and presentat…	protein transporter activity;substrate-specific transporter activity;transporter activity	AP-1 adaptor complex;AP-type membrane coat adaptor complex;cell part;clathrin adaptor complex;clathrin coated vesicle membrane;clathrin-coated endocytic vesicle membrane;coated pit;coated vesicle membrane;cytoplasmic part;cytoplasmic vesicle membrane;cytoplasmic vesicle part;cytosol;endocytic vesicle membrane;extracellular membrane-bounded organelle;extracellular organelle;extracellular region pa…	Lysosome	20.078	20.0885	20.2598	20.4945	19.1308	19.7965	20.5397	20.6617	20.7129	19.265	20.3911	20.6661	19.8919	19.6871	20.1673	19.9233
O95782;O95782-2	AP-2 complex subunit alpha-1	AP2A1	26	33.3	0.240505	0.0754199	1.62176	0.657038	antigen processing and presentation;antigen processing and presentation of exogenous antigen;antigen processing and presentation of exogenous peptide antigen;antigen processing and presentation of exogenous peptide antigen via MHC class II;antigen processing and presentation of peptide antigen;antigen processing and presentation of peptide antigen via MHC class II;antigen processing and presentat…	binding;enzyme binding;kinase binding;protein binding;protein kinase binding;protein transporter activity;substrate-specific transporter activity;transporter activity	AP-2 adaptor complex;apical plasma membrane;AP-type membrane coat adaptor complex;basolateral plasma membrane;cell part;clathrin adaptor complex;clathrin coat;clathrin coat of trans-Golgi network vesicle;clathrin coated vesicle membrane;clathrin vesicle coat;clathrin-coated endocytic vesicle membrane;coated vesicle membrane;cytoplasmic part;cytoplasmic vesicle membrane;cytoplasmic vesicle part;cy…	Endocrine and other factor-regulated calcium reabsorption;Endocytosis;Huntington's disease	26.1578	25.8947	26.3018	26.2023	27.2617	26.2908	26.7429	26.8894	26.8472	26.7948	26.4024	26.3844	26.6044	26.732	26.6781	26.7159
O94973;A0A0G2JS82;O94973-2;O94973-3;A0A0G2JQM1	AP-2 complex subunit alpha-2	AP2A2	14	20.2	0.279941	0.305389	0.321279	0.4565	antigen processing and presentation;antigen processing and presentation of exogenous antigen;antigen processing and presentation of exogenous peptide antigen;antigen processing and presentation of exogenous peptide antigen via MHC class II;antigen processing and presentation of peptide antigen;antigen processing and presentation of peptide antigen via MHC class II;antigen processing and presentat…	binding;enzyme binding;kinase binding;lipid binding;protein binding;protein kinase binding;protein transporter activity;substrate-specific transporter activity;transporter activity	AP-2 adaptor complex;AP-type membrane coat adaptor complex;cell part;clathrin adaptor complex;clathrin coated vesicle membrane;clathrin-coated endocytic vesicle membrane;coated vesicle membrane;cytoplasmic membrane-bounded vesicle;cytoplasmic part;cytoplasmic vesicle;cytoplasmic vesicle membrane;cytoplasmic vesicle part;cytosol;endocytic vesicle membrane;intracellular membrane-bounded organelle;i…	Endocrine and other factor-regulated calcium reabsorption;Endocytosis;Huntington's disease	23.4525	24.4247	23.0663	22.7018	24.8606	23.1951	24.4865	22.929	24.843	24.3063	23.0084	23.4329	24.6314	23.8935	24.3709	23.9164
P63010;P63010-2;P63010-3;A0A087X253;A0A087WU93;A0A087WZQ6;A0A087WYD1	AP-2 complex subunit beta	AP2B1	16	20.4	0.33865	0.0990806	1.74212	0.37821	antigen processing and presentation;antigen processing and presentation of exogenous antigen;antigen processing and presentation of exogenous peptide antigen;antigen processing and presentation of exogenous peptide antigen via MHC class II;antigen processing and presentation of peptide antigen;antigen processing and presentation of peptide antigen via MHC class II;antigen processing and presentat…	binding;clathrin binding;peptide binding;protein binding;protein transporter activity;signal sequence binding;substrate-specific transporter activity;transporter activity	AP-2 adaptor complex;AP-type membrane coat adaptor complex;cell part;clathrin adaptor complex;clathrin coated vesicle membrane;clathrin-coated endocytic vesicle membrane;coated vesicle membrane;cytoplasmic part;cytoplasmic vesicle membrane;cytoplasmic vesicle part;cytosol;endocytic vesicle membrane;intracellular membrane-bounded organelle;intracellular organelle;intracellular organelle part;intra…	Endocrine and other factor-regulated calcium reabsorption;Endocytosis;Huntington's disease	26.6964	26.7622	26.709	26.7062	27.3943	26.8648	27.1594	26.9682	26.9378	27.3983	27.1685	26.8896	27.1771	27.2691	27.0807	27.2636
Q96CW1;Q96CW1-2;A0A087WY71;E9PFW3;C9JJ47	AP-2 complex subunit mu	AP2M1	23	55.2	0.174678	-0.116603	1.33678	0.290856	antigen processing and presentation;antigen processing and presentation of exogenous antigen;antigen processing and presentation of exogenous peptide antigen;antigen processing and presentation of exogenous peptide antigen via MHC class II;antigen processing and presentation of peptide antigen;antigen processing and presentation of peptide antigen via MHC class II;antigen processing and presentat…	binding;lipid binding;lipoprotein particle receptor binding;low-density lipoprotein particle receptor binding;peptide binding;protein binding;receptor binding;signal sequence binding;transporter activity	AP-2 adaptor complex;AP-type membrane coat adaptor complex;cell part;clathrin adaptor complex;clathrin coated vesicle membrane;clathrin-coated endocytic vesicle membrane;coated vesicle membrane;cytoplasmic part;cytoplasmic vesicle membrane;cytoplasmic vesicle part;cytosol;endocytic vesicle membrane;extracellular membrane-bounded organelle;extracellular organelle;extracellular region part;extracel…	Endocrine and other factor-regulated calcium reabsorption;Endocytosis;Huntington's disease	27.8838	28.0058	27.6913	28.0305	28.2367	28.1682	28.3933	27.9767	28.5083	27.694	28.6323	28.4105	28.1091	28.6188	28.148	27.9027
M0QYZ2;P53680;M0R0N4;X6R390;P53680-2	AP-2 complex subunit sigma	AP2S1	5	25.9	0.811038	0.322835	0.814664	0.322816	antigen processing and presentation;antigen processing and presentation of exogenous antigen;antigen processing and presentation of exogenous peptide antigen;antigen processing and presentation of exogenous peptide antigen via MHC class II;antigen processing and presentation of peptide antigen;antigen processing and presentation of peptide antigen via MHC class II;antigen processing and presentat…	protein transporter activity;substrate-specific transporter activity;transporter activity	AP-2 adaptor complex;AP-type membrane coat adaptor complex;cell part;clathrin adaptor complex;clathrin coated vesicle membrane;clathrin-coated endocytic vesicle membrane;coated vesicle membrane;cytoplasmic part;cytoplasmic vesicle membrane;cytoplasmic vesicle part;cytosol;endocytic vesicle membrane;intracellular organelle part;intracellular part;macromolecular complex;membrane;membrane part;organ…	Endocrine and other factor-regulated calcium reabsorption;Endocytosis;Huntington's disease	23.0796	22.9007	23.1749	23.1089	23.8094	22.9459	23.2365	23.5635	23.692	23.2265	23.4066	23.2297	23.4585	24.0789	23.4073	23.9015
O00203;O00203-3	AP-3 complex subunit beta-1	AP3B1	15	15.1	0.858903	-0.314045	1.04147	-0.466448	anterograde axon cargo transport;anterograde synaptic vesicle transport;antigen processing and presentation;antigen processing and presentation of exogenous antigen;antigen processing and presentation of lipid antigen via MHC class Ib;antigen processing and presentation via MHC class Ib;antigen processing and presentation, exogenous lipid antigen via MHC class Ib;axon cargo transport;biological r…	binding;enzyme binding;GTP-dependent protein binding;phosphatase binding;protein binding;protein phosphatase binding;transporter activity	AP-3 adaptor complex;AP-type membrane coat adaptor complex;cell part;clathrin coated vesicle membrane;coated vesicle;coated vesicle membrane;COPI-coated vesicle;cytoplasm;cytoplasmic membrane-bounded vesicle;cytoplasmic part;cytoplasmic vesicle;cytoplasmic vesicle membrane;cytoplasmic vesicle part;Golgi apparatus;Golgi apparatus part;Golgi-associated vesicle;intracellular membrane-bounded organel…	Lysosome	24.6777	23.974	24.502	24.6054	23.7687	24.2205	23.6084	24.2957	24.3631	25.0904	25.1783	24.8186	24.5429	24.5152	24.5519	24.5842
O14617-5;O14617;O14617-2;O14617-4;O14617-3	AP-3 complex subunit delta-1	AP3D1	14	14.2	0.521773	-0.853416	1.13454	-1.17333	anterograde axon cargo transport;anterograde synaptic vesicle transport;antigen processing and presentation;antigen processing and presentation of exogenous antigen;antigen processing and presentation of lipid antigen via MHC class Ib;antigen processing and presentation via MHC class Ib;antigen processing and presentation, exogenous lipid antigen via MHC class Ib;axon cargo transport;biological r…	transporter activity	axon part;cell part;cell projection part;cytoplasmic part;endosomal part;endosome membrane;Golgi apparatus;Golgi apparatus part;Golgi membrane;intracellular membrane-bounded organelle;intracellular organelle;intracellular organelle part;intracellular part;lysosomal membrane;macromolecular complex;membrane;membrane coat;membrane part;membrane-bounded organelle;nuclear part;nucleoplasm;organelle;or…	Lysosome	21.9249	23.316	23.7139	22.8291	22.4784	21.3045	22.3572	20.9505	24.0629	23.4265	23.0161	21.1618	22.5512	21.1883	21.5235	22.9906
Q9Y2T2	AP-3 complex subunit mu-1	AP3M1	6	19.6	1.40522	-0.827919	3.00012	-0.718294	anterograde axon cargo transport;anterograde synaptic vesicle transport;axon cargo transport;cellular component movement;cellular process;cytoskeleton-dependent intracellular transport;establishment of localization;establishment of localization in cell;establishment of protein localization;establishment of protein localization to organelle;establishment of protein localization to vacuole;intracel…	binding;enzyme binding;GTPase binding;protein binding;Rab GTPase binding;Ras GTPase binding;small GTPase binding	AP-type membrane coat adaptor complex;cell part;clathrin adaptor complex;cytoplasmic part;cytoplasmic vesicle membrane;cytoplasmic vesicle part;Golgi apparatus;intracellular membrane-bounded organelle;intracellular organelle;intracellular organelle part;intracellular part;lysosomal membrane;lysosome;lytic vacuole;macromolecular complex;membrane;membrane part;membrane-bounded organelle;organelle;o…	Lysosome	22.8644	23.0159	23.2492	23.3099	22.4466	22.2652	22.5374	22.3171	22.8586	23.8338	23.6501	23.5464	22.0984	22.5715	22.6755	23.2318
Q92572	AP-3 complex subunit sigma-1	AP3S1	3	17.6	0.0234567	0.0576096	1.21923	-0.736415	anterograde axon cargo transport;anterograde synaptic vesicle transport;axon cargo transport;biological regulation;cell surface receptor linked signaling pathway;cellular component movement;cellular process;cellular response to chemical stimulus;cellular response to endogenous stimulus;cellular response to hormone stimulus;cellular response to insulin stimulus;cellular response to organic substan…	protein transporter activity;substrate-specific transporter activity;transporter activity	AP-3 adaptor complex;AP-type membrane coat adaptor complex;cell part;cytoplasmic membrane-bounded vesicle;cytoplasmic part;cytoplasmic vesicle;cytoplasmic vesicle membrane;cytoplasmic vesicle part;Golgi apparatus;intracellular membrane-bounded organelle;intracellular organelle;intracellular organelle part;intracellular part;macromolecular complex;membrane;membrane coat;membrane part;membrane-boun…	Lysosome	19.9349	20.4783	19.8297	21.0821	19.8404	19.3077	19.4119	19.8194	19.0483	18.8559	21.5134	21.5826	20.9619	19.2785	20.2619	20.7283
P13798;C9JIF9;H7C1U0	Acylamino-acid-releasing enzyme	APEH	4	7.5	1.27484	-0.339671	0.455007	0.149446	beta-amyloid metabolic process;cellular macromolecule metabolic process;cellular metabolic process;cellular process;glycoprotein metabolic process;macromolecule metabolic process;metabolic process;primary metabolic process;protein metabolic process;proteolysis	catalytic activity;endopeptidase activity;exopeptidase activity;hydrolase activity;omega peptidase activity;peptidase activity;peptidase activity, acting on L-amino acid peptides;serine hydrolase activity;serine-type endopeptidase activity;serine-type peptidase activity	cell part;cytoplasm;extracellular membrane-bounded organelle;extracellular organelle;extracellular region part;extracellular vesicular exosome;intracellular organelle part;intracellular part;membrane;membrane-bounded organelle;membrane-bounded vesicle;nuclear membrane;nuclear part;organelle;organelle membrane;organelle part;vesicle		22.0297	22.152	21.8605	22.2664	22.3148	21.8978	22.4618	22.232	22.1722	22.0815	22.2544	21.8552	21.4375	21.9616	21.7652	21.8403
P27695;G3V5Q1;G3V3M6;A0A0C4DGK8;H7C4A8;G3V5M0;G3V359;G3V3C7	DNA-(apurinic or apyrimidinic site) lyase;DNA-(apurinic or apyrimidinic site) lyase, mitochondrial	APEX1	7	30.2	0.666601	-0.581865	0.449353	-0.326622	aging;anatomical structure homeostasis;base-excision repair;biological regulation;biosynthetic process;cell cycle;cell redox homeostasis;cellular biosynthetic process;cellular component organization;cellular component organization at cellular level;cellular component organization or biogenesis;cellular component organization or biogenesis at cellular level;cellular homeostasis;cellular macromolec…	3'-5' exonuclease activity;3'-5'-exodeoxyribonuclease activity;binding;carbon-oxygen lyase activity;catalytic activity;cation binding;chromatin binding;chromatin DNA binding;damaged DNA binding;deoxyribonuclease activity;DNA binding;DNA N-glycosylase activity;DNA-(apurinic or apyrimidinic site) lyase activity;double-stranded DNA specific 3'-5' exodeoxyribonuclease activity;double-stranded DNA spe…	cell part;centrosome;cytoplasm;cytoplasmic part;cytoskeletal part;endoplasmic reticulum;intracellular;intracellular membrane-bounded organelle;intracellular non-membrane-bounded organelle;intracellular organelle;intracellular organelle part;intracellular part;macromolecular complex;membrane-bounded organelle;microtubule organizing center;mitochondrion;non-membrane-bounded organelle;nuclear body;n…	Base excision repair	24.4622	24.1645	23.5323	24.2557	24.0316	23.0133	23.9386	24.1247	25.007	23.4214	23.4367	24.0754	23.7305	23.4066	22.8594	23.6165
Q9BZZ5;Q9BZZ5-2;G3V1C3;Q9BZZ5-1;Q9BZZ5-3;Q9BZZ5-5;Q9BZZ5-6	Apoptosis inhibitor 5	API5	1	2.5	0.185119	-0.452207	0.700177	-1.34108	apoptosis;biological regulation;cell death;cellular process;death;negative regulation of apoptosis;negative regulation of biological process;negative regulation of cell death;negative regulation of cellular process;negative regulation of fibroblast apoptosis;negative regulation of programmed cell death;programmed cell death;regulation of apoptosis;regulation of biological process;regulation of ce…	binding;fibroblast growth factor binding;growth factor binding;protein binding	cell part;cytoplasm;intracellular membrane-bounded organelle;intracellular organelle;intracellular organelle part;intracellular part;macromolecular complex;membrane;membrane-bounded organelle;nuclear part;nucleoplasm;nucleus;organelle;organelle part;ribonucleoprotein complex;spliceosomal complex		20.9887	20.8121	21.4429	21.1331	17.997	20.9679	21.6764	18.3713	21.7477	22.0165	19.4614	21.4495	18.518	21.8474	20.9045	21.5966
Q9HDC9;H0Y512;Q9HDC9-2	Adipocyte plasma membrane-associated protein	APMAP	14	50	0.822182	0.491268	1.66301	0.665152	biosynthetic process;metabolic process	amine-lyase activity;arylesterase activity;carbon-nitrogen lyase activity;carboxylic ester hydrolase activity;catalytic activity;hydrolase activity;hydrolase activity, acting on ester bonds;lyase activity;strictosidine synthase activity	cell part;cell surface;extracellular membrane-bounded organelle;extracellular organelle;extracellular region part;extracellular vesicular exosome;integral to membrane;intrinsic to membrane;membrane;membrane part;membrane-bounded organelle;membrane-bounded vesicle;organelle;vesicle		26.6342	26.1202	26.0597	25.7191	26.6433	27.1016	26.672	26.7769	25.5976	26.3207	26.4223	26.2961	26.5304	27.2731	26.1653	26.633
Q8NCW5;Q8NCW5-2;Q5T3I4;Q5T3I3	NAD(P)H-hydrate epimerase	APOA1BP	3	14.6	0.984371	-0.613618	0.272332	-0.177934	cellular component assembly;cellular component organization;cellular component organization or biogenesis;cellular metabolic process;cellular nitrogen compound metabolic process;cellular process;coenzyme metabolic process;cofactor metabolic process;heterocycle metabolic process;macromolecular complex assembly;macromolecular complex subunit organization;metabolic process;NAD metabolic process;NADH…	binding;cation binding;ion binding;metal ion binding;nucleotide binding	cell body;cell part;cell projection;cilium;cytoplasm;cytoplasmic part;extracellular membrane-bounded organelle;extracellular organelle;extracellular region;extracellular region part;extracellular space;extracellular vesicular exosome;intracellular membrane-bounded organelle;intracellular organelle;intracellular organelle part;intracellular part;membrane-bounded organelle;membrane-bounded vesicle;…		22.047	21.5962	21.959	22.1287	21.3242	21.7387	21.5183	22.4381	21.3817	22.7658	22.3663	22.3683	21.4345	21.3721	21.9037	21.7174
P04114	Apolipoprotein B-100;Apolipoprotein B-48	APOB	3	0.6	0.269948	0.576511	1.44299	1.43192	acylglycerol catabolic process;acylglycerol metabolic process;alcohol metabolic process;anatomical structure development;anatomical structure morphogenesis;artery morphogenesis;biological regulation;biosynthetic process;blood coagulation;blood vessel morphogenesis;catabolic process;cell migration;cell motility;cellular biosynthetic process;cellular catabolic process;cellular component assembly;ce…	binding;carbohydrate binding;cholesterol transporter activity;enzyme binding;glycosaminoglycan binding;heparin binding;lipase binding;lipid binding;lipid transporter activity;lipoprotein particle receptor binding;low-density lipoprotein particle receptor binding;pattern binding;phospholipid binding;polysaccharide binding;protein binding;receptor binding;sterol transporter activity;substrate-speci…	actin cytoskeleton;cell body;cell part;chylomicron;chylomicron remnant;clathrin coated vesicle membrane;clathrin-coated endocytic vesicle membrane;coated vesicle membrane;cytoplasm;cytoplasmic membrane-bounded vesicle lumen;cytoplasmic part;cytoplasmic vesicle membrane;cytoplasmic vesicle part;cytoskeleton;cytosol;early endosome;endocytic vesicle lumen;endocytic vesicle membrane;endoplasmic retic…	Fat digestion and absorption;Vitamin digestion and absorption	20.3199	18.7119	20.1915	19.7844	22.0489	21.1136	21.3917	20.1811	18.4012	19.6041	20.2526	20.2048	21.6398	20.7702	18.0385	20.3201
Q9NRW3	DNA dC->dU-editing enzyme APOBEC-3C	APOBEC3C	2	15.8	0.0383474	0.0749383	0.528136	0.388002	biological regulation;catabolic process;cellular catabolic process;cellular macromolecule metabolic process;cellular metabolic process;cellular nitrogen compound catabolic process;cellular nitrogen compound metabolic process;cellular process;cytidine catabolic process;cytidine deamination;cytidine metabolic process;defense response;defense response to virus;demethylation;DNA dealkylation;DNA deme…	binding;catalytic activity;cation binding;hydrolase activity;hydrolase activity, acting on carbon-nitrogen (but not peptide) bonds;hydrolase activity, acting on carbon-nitrogen (but not peptide) bonds, in cyclic amidines;ion binding;metal ion binding;transition metal ion binding;zinc ion binding	cell part;cytoplasm;intracellular membrane-bounded organelle;intracellular organelle;intracellular part;membrane-bounded organelle;nucleus;organelle	Atrazine degradation	21.5499	22.1565	22.063	21.3229	22.3791	21.7787	21.6555	22.8309	21.7005	23.6981	22.0186	22.2684	21.5068	23.6535	21.7665	23.0586
J3KQL8;Q9BQE5	Apolipoprotein L2	APOL2	2	6.2	0.59216	0.590597	0.230849	0.153584	acute inflammatory response;acute-phase response;alcohol metabolic process;cellular macromolecule metabolic process;cellular metabolic process;cellular process;cholesterol metabolic process;defense response;developmental process;establishment of localization;inflammatory response;lipid metabolic process;lipid transport;lipoprotein metabolic process;macromolecule metabolic process;maternal process…	binding;high-density lipoprotein particle binding;lipid binding;lipoprotein particle binding;protein binding;protein-lipid complex binding;receptor binding	cell part;cytoplasmic part;endoplasmic reticulum membrane;endoplasmic reticulum part;extracellular region;intracellular organelle part;intracellular part;membrane;membrane part;organelle membrane;organelle part		20.3343	20.4623	20.5877	20.749	20.7189	20.4653	21.3737	20.1897	19.2449	20.1028	21.4077	20.2765	20.7892	21.1451	20.4467	21.0132
Q6UXV4;A0A087WYF7;A0A087WUX8	MICOS complex subunit MIC27	APOOL	4	22.8	0.827748	-0.50908	0.42633	0.157624			cell part;cytoplasmic part;integral to membrane;intracellular organelle part;intracellular part;intrinsic to membrane;membrane;membrane part;mitochondrial inner membrane;mitochondrial membrane;mitochondrial part;organelle inner membrane;organelle membrane;organelle part		21.7675	21.4815	21.7772	21.6174	21.7666	22.2504	21.6736	21.5836	22.8105	23.1509	21.9812	22.0279	21.8017	22.2377	22.0499	21.8448
P05067;P05067-8;E9PG40;P05067-7;P05067-11;P05067-9;P05067-4;H7C0V9;A0A0A0MRG2;P05067-10;P05067-3;P05067-5;P05067-6	Amyloid beta A4 protein;N-APP;Soluble APP-alpha;Soluble APP-beta;C99;Beta-amyloid protein 42;Beta-amyloid protein 40;C83;P3(42);P3(40);C80;Gamma-secretase C-terminal fragment 59;Gamma-secretase C-terminal fragment 57;Gamma-secretase C-terminal fragment 50;C31	APP	5	8.6	1.73968	2.23806	5.19568	2.71575	adult behavior;adult locomotory behavior;alcohol metabolic process;anatomical structure development;anatomical structure morphogenesis;apoptosis;associative learning;axon cargo transport;axon choice point recognition;axon midline choice point recognition;axonogenesis;behavior;behavioral interaction between organisms;biological adhesion;biological regulation;blood coagulation;calcium ion homeostas…	acetylcholine receptor binding;binding;carbohydrate binding;cation binding;DNA binding;endopeptidase inhibitor activity;endopeptidase regulator activity;enzyme activator activity;enzyme binding;enzyme inhibitor activity;enzyme regulator activity;glycosaminoglycan binding;heparin binding;identical protein binding;ion binding;metal ion binding;nucleic acid binding;pattern binding;peptidase activato…	apical part of cell;axon;cell junction;cell part;cell projection;cell projection part;cell surface;cell-cell junction;ciliary rootlet;cilium part;coated pit;coated vesicle;cytoplasm;cytoplasmic membrane-bounded vesicle;cytoplasmic membrane-bounded vesicle lumen;cytoplasmic part;cytoplasmic vesicle;cytoplasmic vesicle part;cytoskeletal part;cytosol;dendritic shaft;dendritic spine;endosomal part;en…	Alzheimer's disease	20.7305	20.2743	21.0134	20.871	23.5254	23.57	23.4961	23.1609	21.2506	18.6601	21.3662	20.3856	23.1476	21.8718	22.4598	23.1355
Q8NEU8;Q8NEU8-3;Q8NEU8-2	DCC-interacting protein 13-beta	APPL2	5	11.1	1.5747	-1.10872	1.75299	-1.35938	biological regulation;cell cycle;cell proliferation;cellular process;cellular response to stimulus;regulation of biological process;regulation of cellular process;response to stimulus;signal transduction		cell part;cytoplasm;cytoplasmic part;early endosome membrane;endosomal part;endosome membrane;extracellular membrane-bounded organelle;extracellular organelle;extracellular region part;extracellular vesicular exosome;intracellular membrane-bounded organelle;intracellular organelle;intracellular organelle part;intracellular part;membrane;membrane-bounded organelle;membrane-bounded vesicle;nucleus;…		22.6229	21.4219	22.6268	23.0024	21.134	21.0048	20.4645	21.6332	21.3075	22.7808	22.6572	22.5284	20.8524	21.2363	21.6511	21.0993
P07741;H3BQZ9;P07741-2;H3BQF1;H3BQB1;H3BSW3	Adenine phosphoribosyltransferase	APRT	6	34.4	0.331678	-1.04848	0.164191	-0.472116	adenine biosynthetic process;adenine metabolic process;adenine salvage;AMP biosynthetic process;AMP metabolic process;AMP salvage;behavior;biological regulation;biosynthetic process;body fluid secretion;cellular aromatic compound metabolic process;cellular biosynthetic process;cellular metabolic compound salvage;cellular metabolic process;cellular nitrogen compound biosynthetic process;cellular n…	adenine binding;adenine phosphoribosyltransferase activity;adenyl nucleotide binding;adenyl ribonucleotide binding;AMP binding;binding;catalytic activity;nucleobase binding;nucleotide binding;purine base binding;purine nucleotide binding;purine ribonucleotide binding;ribonucleotide binding;transferase activity;transferase activity, transferring glycosyl groups;transferase activity, transferring p…	cell part;cytoplasm;cytoplasmic part;cytosol;extracellular membrane-bounded organelle;extracellular organelle;extracellular region part;extracellular vesicular exosome;intracellular organelle part;intracellular part;membrane-bounded organelle;membrane-bounded vesicle;nuclear part;nucleoplasm;organelle;organelle part;vesicle	Purine metabolism	20.2594	22.7348	20.8676	22.7324	19.1207	20.7908	21.2764	23.5177	24.5254	22.8616	20.4171	21.7613	20.1958	20.156	20.6051	24.4145
P48444;B0YIW6;P48444-2	Coatomer subunit delta	ARCN1	13	27	1.6801	-1.19956	2.6742	-0.968108	adult behavior;adult locomotory behavior;anatomical structure maturation;behavior;cellular component organization;cellular component organization at cellular level;cellular component organization or biogenesis;cellular component organization or biogenesis at cellular level;cellular process;cerebellar Purkinje cell layer maturation;COPI coating of Golgi vesicle;developmental maturation;development…		AP-type membrane coat adaptor complex;cell part;clathrin adaptor complex;COPI vesicle coat;cytoplasm;cytoplasmic part;cytoplasmic vesicle part;cytosol;endoplasmic reticulum;Golgi apparatus;Golgi apparatus part;intracellular membrane-bounded organelle;intracellular organelle;intracellular organelle part;intracellular part;macromolecular complex;membrane;membrane coat;membrane part;membrane-bounded…		24.3564	25.0092	24.7399	25.1387	23.745	23.9547	23.6884	23.9837	24.6942	24.9912	24.6902	24.8341	22.621	23.6151	23.7058	24.4696
P61204;P84077;F5H423;P61204-2	ADP-ribosylation factor 3;ADP-ribosylation factor 1	ARF3;ARF1	5	29.8	3.50446	-1.11047	0.298576	-0.327167	antigen processing and presentation;antigen processing and presentation of exogenous antigen;antigen processing and presentation of exogenous peptide antigen;antigen processing and presentation of exogenous peptide antigen via MHC class II;antigen processing and presentation of peptide antigen;antigen processing and presentation of peptide antigen via MHC class II;antigen processing and presentat…	binding;catalytic activity;GTP binding;GTPase activity;guanyl nucleotide binding;guanyl ribonucleotide binding;hydrolase activity;hydrolase activity, acting on acid anhydrides;hydrolase activity, acting on acid anhydrides, in phosphorus-containing anhydrides;molecular transducer activity;nucleoside-triphosphatase activity;nucleotide binding;purine nucleotide binding;purine ribonucleoside triphosp…	adherens junction;anchoring junction;cell junction;cell leading edge;cell part;cell projection;cell-substrate adherens junction;cell-substrate junction;contractile fiber part;cytoplasmic part;cytoskeletal part;cytosol;extracellular membrane-bounded organelle;extracellular organelle;extracellular region part;extracellular vesicular exosome;focal adhesion;Golgi apparatus part;Golgi membrane;intrace…	Vibrio cholerae infection	25.3492	24.8633	23.6476	25.2583	23.8327	24.9858	24.4093	24.582	25.3132	25.304	25.654	25.0389	24.0236	24.2326	24.1917	24.4204
P18085;C9JPM4;C9JAK5;U3KQF2	ADP-ribosylation factor 4	ARF4	7	35.6	2.45328	-0.877192	0.614432	-0.342541	activation of phospholipase D activity;anatomical structure development;biological regulation;brain development;cell migration;cell motility;cell surface receptor linked signaling pathway;cellular component movement;cellular component organization;cellular component organization at cellular level;cellular component organization or biogenesis;cellular component organization or biogenesis at cellul…	binding;catalytic activity;epidermal growth factor receptor binding;growth factor receptor binding;GTP binding;GTPase activity;guanyl nucleotide binding;guanyl ribonucleotide binding;hydrolase activity;hydrolase activity, acting on acid anhydrides;hydrolase activity, acting on acid anhydrides, in phosphorus-containing anhydrides;nucleoside-triphosphatase activity;nucleotide binding;protein bindin…	cell part;cell projection membrane;cell projection part;cytoplasmic part;cytosol;extracellular membrane-bounded organelle;extracellular organelle;extracellular region part;extracellular vesicular exosome;Golgi apparatus;intracellular;intracellular membrane-bounded organelle;intracellular organelle;intracellular part;leading edge membrane;membrane;membrane part;membrane-bounded organelle;membrane-…		25.9659	25.8277	25.9994	26.0182	24.913	25.5514	25.8434	26.1333	26.2997	25.8789	26.6017	26.1937	25.0687	25.6164	25.4563	25.3237
P62330	ADP-ribosylation factor 6	ARF6	3	24.6	0.555068	-0.244324	0.308646	0.181423	actin cytoskeleton organization;actin filament-based process;anatomical structure development;apoptosis;biological adhesion;biological regulation;cell adhesion;cell cycle;cell death;cell division;cell projection organization;cellular component movement;cellular component organization;cellular component organization at cellular level;cellular component organization or biogenesis;cellular component…	binding;catalytic activity;enzyme binding;GTP binding;GTPase activity;guanyl nucleotide binding;guanyl ribonucleotide binding;hydrolase activity;hydrolase activity, acting on acid anhydrides;hydrolase activity, acting on acid anhydrides, in phosphorus-containing anhydrides;nucleoside-triphosphatase activity;nucleotide binding;protein binding;purine nucleotide binding;purine ribonucleoside triphos…	adherens junction;anchoring junction;cell cortex;cell division site part;cell junction;cell part;cell projection;cell projection membrane;cell projection part;cell-substrate adherens junction;cell-substrate junction;cleavage furrow;cytoplasmic membrane-bounded vesicle;cytoplasmic part;cytoplasmic vesicle;early endosome;endocytic vesicle;endosomal part;endosome;endosome membrane;extracellular memb…	Endocytosis;Fc gamma R-mediated phagocytosis	22.9328	22.8608	22.6033	22.8709	23.3511	22.6411	22.5426	23.4586	23.0559	23.7325	23.1718	23.6792	23.0552	23.1709	23.4716	22.9645
Q8N6T3;E5RHH7;E5RHT6;F8W1U7;F8VWH9;Q8N6T3-4;Q8N6T3-5;Q8N6T3-3;Q8N6T3-2	ADP-ribosylation factor GTPase-activating protein 1	ARFGAP1	1	3.7	1.37168	-0.805367	1.66059	-0.973674	biological regulation;cellular component organization;cellular component organization at cellular level;cellular component organization or biogenesis;cellular component organization or biogenesis at cellular level;cellular macromolecule metabolic process;cellular metabolic process;cellular process;cellular protein metabolic process;cellular response to chemical stimulus;cellular response to organ…	binding;cation binding;enzyme activator activity;enzyme regulator activity;GTPase activator activity;GTPase regulator activity;ion binding;metal ion binding;nucleoside-triphosphatase regulator activity;transition metal ion binding;zinc ion binding	cell part;cytoplasmic part;cytoplasmic vesicle membrane;cytoplasmic vesicle part;cytosol;Golgi apparatus part;Golgi membrane;Golgi-associated vesicle membrane;intracellular organelle part;intracellular part;membrane;organelle membrane;organelle part;synapse;vesicle membrane	Endocytosis	20.4013	20.566	20.915	20.5641	19.5455	20.1382	18.8332	20.0347	21.2939	19.9925	20.0861	20.5196	19.6876	19.3754	19.7777	19.83
P53367;P53367-2;P53367-3	Arfaptin-1	ARFIP1	2	10.5	1.82104	-1.50154	0.302143	-0.413011	biological regulation;establishment of localization;establishment of localization in cell;establishment of protein localization;intracellular protein transport;intracellular transport;protein transport;regulation of actin cytoskeleton organization;regulation of actin filament-based process;regulation of actin nucleation;regulation of Arp2/3 complex-mediated actin nucleation;regulation of biologic…	binding;lipid binding;phosphatidylinositol binding;phosphatidylinositol-4-phosphate binding;phospholipid binding	cell part;cytoplasmic part;cytosol;Golgi apparatus part;Golgi membrane;intracellular organelle part;intracellular part;membrane;organelle membrane;organelle part;trans-Golgi network membrane		20.8331	21.1395	21.05	20.5172	21.2648	20.8149	20.9833	18.8248	22.0278	21.4916	20.7157	20.8359	20.5798	19.0068	19.6218	19.8564
Q9NWB6;Q9NWB6-3;Q9NWB6-2	Arginine and glutamate-rich protein 1	ARGLU1	7	20.5	0.549826	0.883078	1.61941	-1.70757	biological regulation;biosynthetic process;cellular biosynthetic process;cellular macromolecule biosynthetic process;cellular macromolecule metabolic process;cellular metabolic process;cellular nitrogen compound metabolic process;cellular process;macromolecule biosynthetic process;macromolecule metabolic process;metabolic process;nitrogen compound metabolic process;nucleic acid metabolic process;…		cell part;cytoplasmic part;intracellular membrane-bounded organelle;intracellular organelle;intracellular organelle part;intracellular part;membrane-bounded organelle;mitochondrion;nuclear part;nucleoplasm;organelle;organelle part		20.799	19.786	18.8851	18.2452	17.9802	17.7174	17.8031	17.3843	18.0912	16.7358	17.5531	16.176	16.8847	17.2267	18.3818	19.5953
Q07960;H0YE29;E9PNR6	Rho GTPase-activating protein 1	ARHGAP1	14	40.3	1.34296	-1.04824	0.553592	-0.363687	biological regulation;cellular process;cellular response to stimulus;intracellular signal transduction;positive regulation of biological process;positive regulation of catalytic activity;positive regulation of cell communication;positive regulation of cellular process;positive regulation of GTPase activity;positive regulation of hydrolase activity;positive regulation of molecular function;positiv…	binding;binding, bridging;enzyme activator activity;enzyme regulator activity;GTPase activator activity;GTPase regulator activity;nucleoside-triphosphatase regulator activity;protein binding;protein binding, bridging;SH3/SH2 adaptor activity;signaling adaptor activity	cell part;cell projection;cytoplasm;cytoplasmic part;cytosol;extracellular membrane-bounded organelle;extracellular organelle;extracellular region part;extracellular vesicular exosome;intracellular;intracellular part;membrane;membrane-bounded organelle;membrane-bounded vesicle;organelle;plasma membrane;ruffle;vesicle		24.8276	24.9545	25.2304	25.257	23.8773	24.8157	24.9193	25.2025	24.7551	25.4448	25.6762	24.9948	23.3403	23.7952	24.7388	24.8037
P52565;J3QQX2;J3KRE2;J3KTF8;J3KRY1;P52565-2	Rho GDP-dissociation inhibitor 1	ARHGDIA	7	44.6	2.51168	-1.18603	2.31262	-0.712099	biological regulation;cell surface receptor linked signaling pathway;cellular component movement;cellular process;cellular response to stimulus;enzyme linked receptor protein signaling pathway;intracellular signal transduction;negative regulation of apoptosis;negative regulation of axonogenesis;negative regulation of biological process;negative regulation of cell adhesion;negative regulation of c…	enzyme activator activity;enzyme regulator activity;GDP-dissociation inhibitor activity;GTPase activator activity;GTPase regulator activity;nucleoside-triphosphatase regulator activity;Rho GDP-dissociation inhibitor activity;small GTPase regulator activity	cell part;cytoplasm;cytoplasmic part;cytoskeleton;cytosol;extracellular membrane-bounded organelle;extracellular organelle;extracellular region part;extracellular vesicular exosome;immunological synapse;intracellular non-membrane-bounded organelle;intracellular organelle;intracellular part;membrane part;membrane-bounded organelle;membrane-bounded vesicle;non-membrane-bounded organelle;organelle;p…	Neurotrophin signaling pathway;Vasopressin-regulated water reabsorption	25.4193	25.5081	25.5358	25.2296	24.7484	24.2953	24.8014	24.9993	25.2456	25.5356	25.9035	25.2997	23.8548	24.1458	24.4696	24.7702
Q96PE2	Rho guanine nucleotide exchange factor 17	ARHGEF17	2	1.5	0.174324	0.0640988	1.83627	0.638954	actin cytoskeleton organization;actin filament-based process;biological regulation;cell surface receptor linked signaling pathway;cellular component organization;cellular component organization at cellular level;cellular component organization or biogenesis;cellular component organization or biogenesis at cellular level;cellular process;cellular response to stimulus;cytoskeleton organization;enzy…	enzyme regulator activity;GTPase regulator activity;guanyl-nucleotide exchange factor activity;nucleoside-triphosphatase regulator activity;Ras guanyl-nucleotide exchange factor activity;Rho guanyl-nucleotide exchange factor activity;small GTPase regulator activity	cell part;cytoplasmic part;cytosol;intracellular part		18.8516	18.6413	18.9749	19.0888	19.4255	19.2277	19.9875	19.4717	19.2476	19.1375	19.166	18.9347	19.3628	19.4426	18.9724	18.9644
Q92974;Q92974-2;V9GYM8;Q92974-3;V9GZ14	Rho guanine nucleotide exchange factor 2	ARHGEF2	3	5	0.355219	-0.652791	0.00160605	0.00153589	actin cytoskeleton organization;actin filament organization;actin filament-based process;anatomical structure morphogenesis;biological regulation;cell cycle phase;cell cycle process;cell division;cell morphogenesis;cell surface receptor linked signaling pathway;cellular component morphogenesis;cellular component organization;cellular component organization at cellular level;cellular component org…	binding;cation binding;cytoskeletal protein binding;enzyme binding;enzyme regulator activity;GTPase binding;GTPase regulator activity;guanyl-nucleotide exchange factor activity;ion binding;metal ion binding;microtubule binding;nucleoside-triphosphatase regulator activity;protein binding;Rac GTPase binding;Rac guanyl-nucleotide exchange factor activity;Ras GTPase binding;Ras guanyl-nucleotide exch…	adherens junction;anchoring junction;cell body;cell junction;cell part;cell projection membrane;cell projection part;cell-cell junction;cell-substrate adherens junction;cell-substrate junction;cytoplasm;cytoplasmic membrane-bounded vesicle;cytoplasmic part;cytoplasmic vesicle;cytoskeletal part;cytoskeleton;cytosol;dendritic shaft;focal adhesion;Golgi apparatus;intracellular membrane-bounded organ…	Pathogenic Escherichia coli infection	19.7313	20.7253	20.3495	20.3903	20.7426	20.4568	20.3912	19.6119	18.669	20.9365	18.9453	20.6905	17.6132	19.298	19.7118	20.0072
Q14155-1;B1ALK7;Q14155-5;Q15052;Q14155;E7EUY6;E9PDQ5;Q15052-2;Q14155-6;Q14155-2;Q14155-3	Rho guanine nucleotide exchange factor 7;Rho guanine nucleotide exchange factor 6	ARHGEF7;ARHGEF6	2	4	0.713107	-0.29449	0.131431	0.074163	apoptosis;axon guidance;biological regulation;cell death;cell differentiation;cell junction assembly;cell junction organization;cell projection assembly;cell projection organization;cell surface receptor linked signaling pathway;cell-substrate junction assembly;cellular component assembly;cellular component assembly at cellular level;cellular component organization;cellular component organization…	binding;enzyme activator activity;enzyme binding;enzyme regulator activity;GTPase activator activity;GTPase regulator activity;guanyl-nucleotide exchange factor activity;kinase binding;nucleoside-triphosphatase regulator activity;protein binding;protein kinase binding;Ras guanyl-nucleotide exchange factor activity;Rho guanyl-nucleotide exchange factor activity;small GTPase regulator activity	adherens junction;anchoring junction;cell body;cell cortex;cell junction;cell part;cell projection;cell-cell junction;cell-substrate adherens junction;cell-substrate junction;cytoplasmic part;cytosol;focal adhesion;intracellular;intracellular part;lamellipodium;macromolecular complex;neuron projection;neuronal cell body;protein complex;ruffle	Pancreatic cancer;Regulation of actin cytoskeleton	20.3176	20.3451	20.602	21.1317	20.6687	20.7306	20.4133	20.8805	20.5338	21.2132	20.8191	21.2984	20.44	20.8551	20.6028	20.7888
P40616;P40616-2;B4DZG7;F8VYN9	ADP-ribosylation factor-like protein 1	ARL1	6	49.2	0.0710667	0.0362778	0.954108	0.656024	activation of phospholipase D activity;biological regulation;cellular component organization;cellular component organization at cellular level;cellular component organization or biogenesis;cellular component organization or biogenesis at cellular level;cellular localization;cellular macromolecule localization;cellular metabolic process;cellular process;cellular protein localization;cellular respo…	binding;catalytic activity;cation binding;enzyme activator activity;enzyme regulator activity;GTP binding;GTPase activity;guanyl nucleotide binding;guanyl ribonucleotide binding;hydrolase activity;hydrolase activity, acting on acid anhydrides;hydrolase activity, acting on acid anhydrides, in phosphorus-containing anhydrides;ion binding;metal ion binding;nucleoside-triphosphatase activity;nucleoti…	cell part;cytoplasm;cytoplasmic part;extracellular membrane-bounded organelle;extracellular organelle;extracellular region part;extracellular vesicular exosome;Golgi apparatus;Golgi apparatus part;Golgi membrane;intracellular;intracellular membrane-bounded organelle;intracellular organelle;intracellular organelle part;intracellular part;membrane;membrane-bounded organelle;membrane-bounded vesicle…		22.4434	22.8027	22.3729	23.1761	23.3898	23.0907	22.7714	24.1674	23.4549	23.3224	23.0919	23.0283	22.8188	23.5248	23.334	23.3649
P36405	ADP-ribosylation factor-like protein 3	ARL3	2	12.6	3.6506	-1.72173	2.01764	-0.692075	anatomical structure development;anatomical structure morphogenesis;biological regulation;cell development;cell part morphogenesis;cell projection morphogenesis;cell projection organization;cell surface receptor linked signaling pathway;cellular component morphogenesis;cellular component movement;cellular component organization;cellular component organization at cellular level;cellular component …	binding;catalytic activity;cation binding;cytoskeletal protein binding;GDP binding;GTP binding;GTPase activity;guanyl nucleotide binding;guanyl ribonucleotide binding;hydrolase activity;hydrolase activity, acting on acid anhydrides;hydrolase activity, acting on acid anhydrides, in phosphorus-containing anhydrides;ion binding;metal ion binding;microtubule binding;nucleoside-triphosphatase activity…	cell part;cell projection;centrosome;cilium;cytoplasmic microtubule;cytoplasmic part;cytoskeletal part;extracellular membrane-bounded organelle;extracellular organelle;extracellular region part;extracellular vesicular exosome;Golgi apparatus;Golgi apparatus part;Golgi membrane;intracellular membrane-bounded organelle;intracellular non-membrane-bounded organelle;intracellular organelle;intracellul…		19.8811	19.8512	19.8937	20.5375	19.1637	19.4419	19.2654	19.5242	20.3862	20.7638	20.8637	20.4169	18.6975	18.683	18.7306	19.4326
O75915;F8WF90;C9JQU6;F8WF33	PRA1 family protein 3	ARL6IP5	7	32.4	0.358998	0.343505	0.259254	0.341472	acidic amino acid transport;amine transport;amino acid transport;anion transport;biological regulation;carboxylic acid transport;cellular chemical homeostasis;cellular homeostasis;cellular ion homeostasis;cellular process;chemical homeostasis;establishment of localization;homeostatic process;induction of apoptosis;induction of apoptosis by intracellular signals;induction of apoptosis by oxidative…		cell part;cytoplasmic part;endoplasmic reticulum;endoplasmic reticulum membrane;endoplasmic reticulum part;extracellular membrane-bounded organelle;extracellular organelle;extracellular region part;extracellular vesicular exosome;integral to membrane;intracellular membrane-bounded organelle;intracellular organelle;intracellular organelle part;intracellular part;intrinsic to membrane;membrane;memb…		25.2247	23.8879	24.5306	25.2469	24.5518	25.6454	24.1249	25.9338	23.3728	24.3568	24.9727	25.0944	25.153	24.7776	24.6007	24.6394
Q9NVJ2	ADP-ribosylation factor-like protein 8B	ARL8B	3	21.5	0.00113002	-0.00198221	0.103332	0.182249	biological regulation;cell cycle;cell division;cellular process;cellular response to stimulus;chromosome segregation;intracellular signal transduction;metabolic process;regulation of biological process;regulation of cellular process;response to stimulus;signal transduction;small GTPase mediated signal transduction	alpha-tubulin binding;beta-tubulin binding;binding;catalytic activity;cytoskeletal protein binding;GDP binding;GTP binding;GTPase activity;guanyl nucleotide binding;guanyl ribonucleotide binding;hydrolase activity;hydrolase activity, acting on acid anhydrides;hydrolase activity, acting on acid anhydrides, in phosphorus-containing anhydrides;nucleoside-triphosphatase activity;nucleotide binding;pr…	cell part;cytoplasm;cytoplasmic part;cytoskeletal part;endosomal part;endosome membrane;extracellular membrane-bounded organelle;extracellular organelle;extracellular region part;extracellular vesicular exosome;intracellular organelle part;intracellular part;late endosome membrane;lysosomal membrane;membrane;membrane-bounded organelle;membrane-bounded vesicle;midbody;organelle;organelle membrane;…		25.6588	24.5	25.2557	24.9263	23.9599	26.0801	24.5572	26.4727	24.3482	25.7441	25.0845	25.9621	26.0592	24.075	25.0801	25.9166
Q7Z3E5;A0A087X1I8;Q7Z3E5-2;C9JW07	LisH domain-containing protein ARMC9	ARMC9	2	3.3	0.124784	0.218374	0.0659748	-0.121161			extracellular membrane-bounded organelle;extracellular organelle;extracellular region part;extracellular vesicular exosome;membrane-bounded organelle;membrane-bounded vesicle;organelle;vesicle		20.6209	22.3767	20.5848	21.4717	20.2377	20.62	21.1993	22.5124	19.0606	21.3469	20.9373	21.8754	20.5601	21.1171	21.6329	20.7837
Q9P291	Armadillo repeat-containing X-linked protein 1	ARMCX1	2	5.1	0.217912	-0.231222	0.263277	0.503603			cell part;integral to membrane;intrinsic to membrane;membrane part		19.1393	20.835	18.1374	18.7737	20.149	19.6643	20.804	18.2825	19.6361	19.8792	19.3359	19.7618	19.7794	18.2152	20.0077	19.6859
Q7L311	Armadillo repeat-containing X-linked protein 2	ARMCX2	1	2.1	1.4762	-0.333212	0.285044	-0.504487			cell part;integral to membrane;intrinsic to membrane;membrane part		20.318	20.2281	20.062	20.0536	20.5422	20.3205	17.4668	20.3144	20.6696	20.3165	20.4204	20.3995	20.3776	20.1083	19.928	20.0592
Q9UH62	Armadillo repeat-containing X-linked protein 3	ARMCX3	6	18.5	0.274846	-0.196314	1.00122	0.353571	biological regulation;cellular localization;cellular macromolecule localization;cellular process;cellular protein localization;localization;macromolecule localization;positive regulation of biological process;positive regulation of biosynthetic process;positive regulation of cellular biosynthetic process;positive regulation of cellular metabolic process;positive regulation of cellular process;pos…		cell part;cytoplasmic part;integral to membrane;integral to mitochondrial membrane;integral to mitochondrial outer membrane;integral to organelle membrane;intracellular organelle part;intracellular part;intrinsic to membrane;intrinsic to mitochondrial outer membrane;intrinsic to organelle membrane;membrane part;mitochondrial membrane part;mitochondrial part;organelle part		22.178	22.5592	21.8006	22.1008	22.3057	22.4106	22.6336	22.703	23.3757	22.5929	22.3648	22.2652	22.8718	22.3445	22.4616	22.1354
Q92747;Q92747-2	Actin-related protein 2/3 complex subunit 1A	ARPC1A	2	7	0.343907	0.121092	0.64964	0.435082	actin cytoskeleton organization;actin filament organization;actin filament-based process;actin nucleation;Arp2/3 complex-mediated actin nucleation;axon guidance;biological regulation;cell surface receptor linked signaling pathway;cellular component organization;cellular component organization at cellular level;cellular component organization or biogenesis;cellular component organization or biogen…	actin binding;actin filament binding;binding;cytoskeletal protein binding;protein binding	actin cytoskeleton;Arp2/3 protein complex;cell part;cytoplasmic part;cytoskeletal part;cytoskeleton;cytosol;extracellular membrane-bounded organelle;extracellular organelle;extracellular region part;extracellular vesicular exosome;intracellular non-membrane-bounded organelle;intracellular organelle;intracellular organelle part;intracellular part;macromolecular complex;membrane-bounded organelle;m…	Bacterial invasion of epithelial cells;Fc gamma R-mediated phagocytosis;Pathogenic Escherichia coli infection;Regulation of actin cytoskeleton;Shigellosis	20.7395	21.8674	21.2765	21.4898	22.1422	21.4206	22.1695	21.3812	21.8845	21.6518	21.8358	21.4997	21.8414	21.8363	21.5395	22.1391
O15143;C9JBJ7;C9K057;C9J4Z7;F8VXW2;C9JEY1;C9JQM8;C9JFG9;C9J6C8	Actin-related protein 2/3 complex subunit 1B	ARPC1B	3	13.2	1.5726	-0.863415	1.23898	-0.601562	actin cytoskeleton organization;actin filament organization;actin filament-based process;actin nucleation;Arp2/3 complex-mediated actin nucleation;biological regulation;cellular component movement;cellular component organization;cellular component organization at cellular level;cellular component organization or biogenesis;cellular component organization or biogenesis at cellular level;cellular p…	structural constituent of cytoskeleton;structural molecule activity	actin cytoskeleton;adherens junction;anchoring junction;Arp2/3 protein complex;cell junction;cell part;cell-substrate adherens junction;cell-substrate junction;cytoplasm;cytoskeletal part;cytoskeleton;extracellular membrane-bounded organelle;extracellular organelle;extracellular region part;extracellular vesicular exosome;focal adhesion;intracellular non-membrane-bounded organelle;intracellular o…	Bacterial invasion of epithelial cells;Fc gamma R-mediated phagocytosis;Pathogenic Escherichia coli infection;Regulation of actin cytoskeleton;Shigellosis	25.6791	26.2279	25.3947	25.804	24.7773	24.9327	25.4222	25.5672	26.4892	25.8611	25.7847	25.9099	25.3215	24.4162	25.3317	25.5219
O15144	Actin-related protein 2/3 complex subunit 2	ARPC2	14	48.3	0.340586	-0.33342	1.45567	-0.580811	actin cytoskeleton organization;actin filament organization;actin filament-based process;actin nucleation;Arp2/3 complex-mediated actin nucleation;axon guidance;biological regulation;cell surface receptor linked signaling pathway;cellular component movement;cellular component organization;cellular component organization at cellular level;cellular component organization or biogenesis;cellular comp…	structural constituent of cytoskeleton;structural molecule activity	actin cytoskeleton;adherens junction;anchoring junction;Arp2/3 protein complex;cell junction;cell leading edge;cell part;cell projection;cell-substrate adherens junction;cell-substrate junction;cytoplasm;cytoplasmic part;cytoskeletal part;cytoskeleton;cytosol;endosome;extracellular membrane-bounded organelle;extracellular organelle;extracellular region part;extracellular vesicular exosome;focal a…	Bacterial invasion of epithelial cells;Fc gamma R-mediated phagocytosis;Pathogenic Escherichia coli infection;Regulation of actin cytoskeleton;Shigellosis	25.8719	26.3304	25.7565	26.348	25.19	25.8174	25.2996	25.6765	26.8569	25.4874	26.0464	26.3404	24.9369	26.183	26.2219	26.0556
O15145	Actin-related protein 2/3 complex subunit 3	ARPC3	7	34.8	0.373482	-0.225792	1.14691	-0.557188	actin cytoskeleton organization;actin filament organization;actin filament-based process;actin nucleation;Arp2/3 complex-mediated actin nucleation;axon guidance;biological regulation;cell surface receptor linked signaling pathway;cellular component movement;cellular component organization;cellular component organization at cellular level;cellular component organization or biogenesis;cellular comp…	structural constituent of cytoskeleton;structural molecule activity	actin cytoskeleton;adherens junction;anchoring junction;Arp2/3 protein complex;cell junction;cell part;cell projection;cell-substrate adherens junction;cell-substrate junction;cytoplasmic part;cytoskeletal part;cytoskeleton;cytosol;extracellular membrane-bounded organelle;extracellular organelle;extracellular region part;extracellular vesicular exosome;focal adhesion;intracellular non-membrane-bo…	Bacterial invasion of epithelial cells;Fc gamma R-mediated phagocytosis;Pathogenic Escherichia coli infection;Regulation of actin cytoskeleton;Shigellosis	25.5635	25.1891	25.1226	25.7188	24.6851	24.9637	25.3525	24.3639	25.6199	24.6278	24.7341	25.4569	24.7584	24.7444	25.0611	24.9718
P59998;F8WCF6;P59998-3;F8WDD7;A0A0A6YYG9;P59998-2;R4GN08;H7C0A3;P59998-4	Actin-related protein 2/3 complex subunit 4	ARPC4;ARPC4-TTLL3	9	60.1	1.93335	-0.378434	0.541926	0.222937	actin cytoskeleton organization;actin filament organization;actin filament polymerization;actin filament-based process;actin nucleation;actin polymerization or depolymerization;Arp2/3 complex-mediated actin nucleation;axon guidance;biological regulation;cell surface receptor linked signaling pathway;cellular component assembly;cellular component assembly at cellular level;cellular component organ…	binding;enzyme binding;protein binding;structural constituent of cytoskeleton;structural molecule activity	Arp2/3 protein complex;cell part;cell projection;cytoplasmic part;cytoskeletal part;cytosol;extracellular membrane-bounded organelle;extracellular organelle;extracellular region part;extracellular vesicular exosome;intracellular organelle part;intracellular part;macromolecular complex;membrane-bounded organelle;membrane-bounded vesicle;organelle;organelle part;protein complex;vesicle	Bacterial invasion of epithelial cells;Fc gamma R-mediated phagocytosis;Pathogenic Escherichia coli infection;Regulation of actin cytoskeleton;Shigellosis	25.642	26.3315	26.0545	26.0887	26.4267	25.8811	26.3969	26.3037	26.345	26.5363	26.3198	26.2252	25.8815	26.1254	25.7934	26.1123
O15511;B1ALC0;O15511-2	Actin-related protein 2/3 complex subunit 5	ARPC5	5	41.7	1.4368	-0.619343	0.671909	-0.226681	actin cytoskeleton organization;actin filament organization;actin filament-based process;actin nucleation;Arp2/3 complex-mediated actin nucleation;axon guidance;biological regulation;cell migration;cell motility;cell surface receptor linked signaling pathway;cellular component movement;cellular component organization;cellular component organization at cellular level;cellular component organizatio…	structural constituent of cytoskeleton;structural molecule activity	actin cytoskeleton;adherens junction;anchoring junction;Arp2/3 protein complex;cell junction;cell part;cell projection;cell-substrate adherens junction;cell-substrate junction;cytoplasm;cytoplasmic part;cytoskeletal part;cytoskeleton;cytosol;extracellular membrane-bounded organelle;extracellular organelle;extracellular region part;extracellular vesicular exosome;focal adhesion;intracellular non-m…	Bacterial invasion of epithelial cells;Fc gamma R-mediated phagocytosis;Pathogenic Escherichia coli infection;Regulation of actin cytoskeleton;Shigellosis	24.4196	24.3755	24.1771	23.882	24.0943	23.7072	24.2014	23.9446	23.9112	24.4002	24.3022	24.8944	23.4661	23.8988	23.702	23.9638
Q9BPX5	Actin-related protein 2/3 complex subunit 5-like protein	ARPC5L	4	31.4	0.978701	-0.664802	0.982664	-0.486524	actin cytoskeleton organization;actin filament organization;actin filament-based process;actin nucleation;Arp2/3 complex-mediated actin nucleation;biological regulation;cellular component organization;cellular component organization at cellular level;cellular component organization or biogenesis;cellular component organization or biogenesis at cellular level;cellular process;cytoskeleton organiza…		adherens junction;anchoring junction;Arp2/3 protein complex;cell junction;cell part;cell-substrate adherens junction;cell-substrate junction;cytoplasm;cytoskeletal part;extracellular membrane-bounded organelle;extracellular organelle;extracellular region part;extracellular vesicular exosome;focal adhesion;intracellular organelle part;intracellular part;macromolecular complex;membrane-bounded orga…	Bacterial invasion of epithelial cells;Fc gamma R-mediated phagocytosis;Pathogenic Escherichia coli infection;Regulation of actin cytoskeleton;Shigellosis	22.1941	22.2195	22.2957	22.4091	21.5221	21.6942	21.4323	22.5236	21.6135	23.1039	22.6454	22.0818	21.9681	21.4847	21.8495	21.483
A0A0C4DFZ2;P15289;P15289-2	Arylsulfatase A;Arylsulfatase A component B;Arylsulfatase A component C	ARSA	9	32.8	0.724706	0.2094	2.61471	0.578575	anatomical structure development;autophagy;binding of sperm to zona pellucida;catabolic process;cell recognition;cell-cell recognition;cellular catabolic process;cellular lipid metabolic process;cellular macromolecule metabolic process;cellular metabolic process;cellular process;cellular process involved in reproduction;cellular protein metabolic process;central nervous system development;develop…	arylsulfatase activity;binding;calcium ion binding;catalytic activity;cation binding;cerebroside-sulfatase activity;hydrolase activity;hydrolase activity, acting on ester bonds;ion binding;metal ion binding;sulfuric ester hydrolase activity	acrosomal vesicle;cell part;cytoplasmic membrane-bounded vesicle;cytoplasmic part;cytoplasmic vesicle;endoplasmic reticulum lumen;endoplasmic reticulum part;endosome;extracellular membrane-bounded organelle;extracellular organelle;extracellular region part;extracellular space;extracellular vesicular exosome;extrinsic to external side of plasma membrane;extrinsic to membrane;extrinsic to plasma me…	Lysosome;Sphingolipid metabolism	23.9117	23.9536	24.2418	24.1752	24.8849	24.6168	24.5056	24.5893	24.2431	24.4246	24.196	23.9832	24.5502	24.6566	24.2689	24.2088
P15848;P15848-2	Arylsulfatase B	ARSB	9	22.5	0.648909	0.378483	4.2821	1.04109	amine metabolic process;aminoglycan catabolic process;aminoglycan metabolic process;anatomical structure development;autophagy;biological regulation;carbohydrate catabolic process;carbohydrate metabolic process;catabolic process;cellular catabolic process;cellular component organization;cellular component organization at cellular level;cellular component organization or biogenesis;cellular compon…	arylsulfatase activity;binding;catalytic activity;cation binding;hydrolase activity;hydrolase activity, acting on ester bonds;ion binding;metal ion binding;N-acetylgalactosamine-4-sulfatase activity;sulfuric ester hydrolase activity	cell part;cell surface;cytoplasmic part;endoplasmic reticulum;endoplasmic reticulum lumen;endoplasmic reticulum part;extracellular membrane-bounded organelle;extracellular organelle;extracellular region part;extracellular vesicular exosome;Golgi apparatus;intracellular membrane-bounded organelle;intracellular organelle;intracellular organelle lumen;intracellular organelle part;intracellular part;…	Glycosaminoglycan degradation;Lysosome	24.0473	23.9398	23.8391	23.8039	25.1913	24.8054	24.9495	24.8482	24.8274	24.8821	23.991	24.17	24.968	25.226	24.4625	24.728
Q13510;A0A1B0GW68;A0A1B0GUA4;A0A1B0GTM3;Q13510-2;E7EMM4;A0A1B0GTZ5;A0A1B0GUH5;A0A1B0GTP7;A0A1B0GUE3;A0A1B0GUW4;A0A1B0GUG1;Q13510-3;A0A1B0GV06;A0A1B0GVG2	Acid ceramidase;Acid ceramidase subunit alpha;Acid ceramidase subunit beta	ASAH1	19	48.1	2.50075	1.79292	3.77653	2.31452	anatomical structure development;cellular lipid metabolic process;cellular metabolic process;cellular process;ceramide metabolic process;developmental process;glycolipid metabolic process;glycosphingolipid metabolic process;lipid metabolic process;lung development;membrane lipid metabolic process;metabolic process;organ development;primary metabolic process;response to chemical stimulus;response …	catalytic activity;ceramidase activity;hydrolase activity;hydrolase activity, acting on carbon-nitrogen (but not peptide) bonds;hydrolase activity, acting on carbon-nitrogen (but not peptide) bonds, in linear amides	cell part;cytoplasmic part;extracellular membrane-bounded organelle;extracellular organelle;extracellular region part;extracellular vesicular exosome;intracellular organelle lumen;intracellular organelle part;intracellular part;lysosomal lumen;membrane-bounded organelle;membrane-bounded vesicle;membrane-enclosed lumen;organelle;organelle lumen;organelle part;vacuolar lumen;vacuolar part;vesicle	Lysosome;Sphingolipid metabolism	25.0847	24.8987	24.5585	24.5535	26.4668	27.2002	27.027	27.6596	24.3594	25.3121	25.1589	25.5035	27.0286	27.3812	26.0699	27.0256
Q9ULH1;O43150;O43150-2;H0YBF7;A0A0A0MRE5;Q9ULH1-2	Arf-GAP with SH3 domain, ANK repeat and PH domain-containing protein 1;Arf-GAP with SH3 domain, ANK repeat and PH domain-containing protein 2	ASAP1;ASAP2	1	0.9	1.01519	-0.35714	0.778301	-0.113226	anatomical structure morphogenesis;biological regulation;cell part morphogenesis;cell projection morphogenesis;cell projection organization;cellular component morphogenesis;cellular component organization;cellular component organization at cellular level;cellular component organization or biogenesis;cellular component organization or biogenesis at cellular level;cellular developmental process;cel…	binding;cation binding;enzyme activator activity;enzyme regulator activity;GTPase activator activity;GTPase regulator activity;ion binding;lipid binding;metal ion binding;nucleoside-triphosphatase regulator activity;phosphatidylinositol binding;phosphatidylinositol-3,4,5-trisphosphate binding;phosphatidylinositol-4,5-bisphosphate binding;phospholipid binding;transition metal ion binding;zinc ion …	cell part;cytoplasmic part;cytosol;Golgi apparatus part;Golgi cisterna membrane;Golgi membrane;intracellular organelle part;intracellular part;membrane;organelle membrane;organelle part;plasma membrane	Endocytosis;Fc gamma R-mediated phagocytosis	19.2372	19.154	19.2332	19.2267	19.0711	19.0501	18.9786	19.2985	19.1539	19.6774	19.3091	19.3304	18.7242	18.8809	19.0407	19.3964
Q9H1I8;F2Z2W4;F8WAQ6;B1AH59;Q9H1I8-3	Activating signal cointegrator 1 complex subunit 2	ASCC2	1	1.7	0.711634	0.462446	0.962622	-0.248362	biological regulation;biosynthetic process;cellular biosynthetic process;cellular macromolecule biosynthetic process;cellular macromolecule metabolic process;cellular metabolic process;cellular nitrogen compound metabolic process;cellular process;cellular response to stimulus;cellular response to stress;DNA dealkylation;DNA dealkylation involved in DNA repair;DNA metabolic process;DNA modificatio…		cell part;intracellular organelle part;intracellular part;nuclear part;nucleoplasm;organelle part		20.0185	19.9967	20.175	20.1277	19.5658	20.0513	20.0371	19.6703	19.432	20.0638	19.0426	18.8529	19.9105	19.3248	20.1125	19.8933
Q8N3C0	Activating signal cointegrator 1 complex subunit 3	ASCC3	1	0.7	1.07221	1.0711	0.712372	-0.732327	biological regulation;biosynthetic process;cell proliferation;cellular biosynthetic process;cellular macromolecule biosynthetic process;cellular macromolecule metabolic process;cellular metabolic process;cellular nitrogen compound metabolic process;cellular process;cellular response to stimulus;cellular response to stress;DNA conformation change;DNA dealkylation;DNA dealkylation involved in DNA r…	3'-5' DNA helicase activity;adenyl nucleotide binding;adenyl ribonucleotide binding;ATP binding;ATPase activity;ATPase activity, coupled;ATP-dependent 3'-5' DNA helicase activity;ATP-dependent DNA helicase activity;ATP-dependent helicase activity;binding;catalytic activity;DNA helicase activity;DNA-dependent ATPase activity;helicase activity;hydrolase activity;hydrolase activity, acting on acid a…	cell part;cytoplasm;cytoplasmic part;Golgi apparatus;intracellular;intracellular membrane-bounded organelle;intracellular organelle;intracellular organelle part;intracellular part;membrane;membrane-bounded organelle;nuclear part;nucleoplasm;nucleus;organelle;organelle part		19.6824	20.3951	19.8142	19.684	18.1294	19.9313	19.9893	18.5964	19.4173	20.0277	18.8358	17.6208	20.1006	19.9922	19.8577	20.2356
O43681;A0A087WXS7	ATPase ASNA1	ASNA1	6	23	0.418292	-0.0942321	0.00318913	-0.00190115	anion transport;biological regulation;cellular localization;cellular macromolecule localization;cellular macromolecule metabolic process;cellular metabolic process;cellular process;cellular protein localization;cellular protein metabolic process;cellular response to chemical stimulus;cellular response to organic substance;cellular response to stimulus;cellular response to stress;cellular response…	adenyl nucleotide binding;adenyl ribonucleotide binding;anion transmembrane transporter activity;arsenite transmembrane transporter activity;ATP binding;ATPase activity;binding;catalytic activity;cation binding;hydrolase activity;hydrolase activity, acting on acid anhydrides;hydrolase activity, acting on acid anhydrides, in phosphorus-containing anhydrides;inorganic anion transmembrane transporte…	cell part;cytoplasm;cytoplasmic part;endoplasmic reticulum;endoplasmic reticulum membrane;endoplasmic reticulum part;extracellular membrane-bounded organelle;extracellular organelle;extracellular region part;extracellular vesicular exosome;intracellular membrane-bounded organelle;intracellular non-membrane-bounded organelle;intracellular organelle;intracellular organelle part;intracellular part;m…		23.451	23.7352	23.7476	23.5661	23.5694	23.2031	23.6125	24.1073	23.7147	23.635	23.6184	23.4904	23.3329	23.4161	23.717	23.6156
Q12797;Q12797-10	Aspartyl/asparaginyl beta-hydroxylase	ASPH	29	45	0.462155	-0.197617	0.655623	0.162757	activation of store-operated calcium channel activity;anatomical structure development;anatomical structure morphogenesis;appendage morphogenesis;biological regulation;calcium ion transmembrane transport;calcium ion transport;calcium-mediated signaling;cation transport;cellular macromolecule metabolic process;cellular metabolic process;cellular process;cellular protein metabolic process;cellular …	binding;calcium ion binding;catalytic activity;cation binding;electron carrier activity;ion binding;ion channel binding;metal ion binding;oxidoreductase activity;oxidoreductase activity, acting on paired donors, with incorporation or reduction of molecular oxygen;oxidoreductase activity, acting on paired donors, with incorporation or reduction of molecular oxygen, 2-oxoglutarate as one donor, and…	calcium channel complex;cation channel complex;cell cortex part;cell part;cortical endoplasmic reticulum;cytoplasmic part;endoplasmic reticulum;endoplasmic reticulum lumen;endoplasmic reticulum membrane;endoplasmic reticulum part;integral to endoplasmic reticulum membrane;integral to membrane;integral to organelle membrane;intracellular membrane-bounded organelle;intracellular organelle;intracell…		26.659	26.4499	26.3683	26.3362	26.3716	26.5723	26.8045	26.7159	27.2259	26.6207	27.0811	26.5173	26.8998	26.6831	26.5368	26.5349
P00966	Argininosuccinate synthase	ASS1	13	36.4	3.27256	-2.18953	2.12716	-1.44968	acute inflammatory response;acute-phase response;aging;amide biosynthetic process;amine biosynthetic process;amine metabolic process;anatomical structure development;arginine biosynthetic process;arginine metabolic process;argininosuccinate metabolic process;aspartate family amino acid metabolic process;aspartate metabolic process;biological regulation;biosynthetic process;carboxylic acid biosynt…	adenyl nucleotide binding;adenyl ribonucleotide binding;amine binding;amino acid binding;argininosuccinate synthase activity;ATP binding;binding;carboxylic acid binding;catalytic activity;identical protein binding;ligase activity;ligase activity, forming carbon-nitrogen bonds;nucleotide binding;protein binding;purine nucleotide binding;purine ribonucleoside triphosphate binding;purine ribonucleot…	cell body fiber;cell part;cell projection;cytoplasm;cytoplasmic part;cytosol;endoplasmic reticulum;extracellular membrane-bounded organelle;extracellular organelle;extracellular region part;extracellular vesicular exosome;intracellular membrane-bounded organelle;intracellular organelle;intracellular organelle part;intracellular part;lysosome;lytic vacuole;membrane;membrane-bounded organelle;membr…	Alanine, aspartate and glutamate metabolism;Arginine and proline metabolism	24.9748	25.5411	25.0717	25.7545	23.301	23.3842	24.3669	24.4912	25.5375	25.3724	25.7136	25.4792	22.948	22.6927	23.6057	24.0982
Q8NBU5;Q8NBU5-2	ATPase family AAA domain-containing protein 1	ATAD1	3	10.2	0.137929	-0.435337	0.317362	-0.585988	behavior;biological regulation;cellular component organization;cellular component organization at cellular level;cellular component organization or biogenesis;cellular component organization or biogenesis at cellular level;cellular process;cognition;cytoplasmic microtubule organization;cytoskeleton organization;learning;learning or memory;memory;metabolic process;microtubule cytoskeleton organiza…	adenyl nucleotide binding;adenyl ribonucleotide binding;ATP binding;ATPase activity;ATPase activity, coupled;binding;catalytic activity;hydrolase activity;hydrolase activity, acting on acid anhydrides;hydrolase activity, acting on acid anhydrides, in phosphorus-containing anhydrides;microtubule-severing ATPase activity;nucleoside-triphosphatase activity;nucleotide binding;purine nucleotide bindin…	cell junction;cell part;cytoplasmic part;intracellular membrane-bounded organelle;intracellular organelle;intracellular organelle part;intracellular part;membrane;membrane-bounded organelle;microbody;microbody membrane;microbody part;mitochondrion;nucleus;organelle;organelle membrane;organelle part;peroxisomal membrane;peroxisomal part;postsynaptic membrane;synapse part;synaptic membrane		21.1859	22.7468	21.4409	21.5825	21.5517	21.0128	22.7085	19.3392	20.9446	21.9204	18.1959	21.5713	21.1523	21.3773	17.7376	20.6236
Q9NVI7-2;Q9NVI7;H0Y2W2;Q9NVI7-3;Q5T9A4	ATPase family AAA domain-containing protein 3A;ATPase family AAA domain-containing protein 3B	ATAD3A;ATAD3B	18	37.2	0.00908709	-0.0118318	0.568479	0.259028	biological regulation;cell growth;cellular process;growth;negative regulation of apoptosis;negative regulation of biological process;negative regulation of cell death;negative regulation of cellular process;negative regulation of programmed cell death;regulation of apoptosis;regulation of biological process;regulation of cell death;regulation of cellular process;regulation of programmed cell death	adenyl nucleotide binding;adenyl ribonucleotide binding;ATP binding;binding;nucleotide binding;purine nucleotide binding;purine ribonucleoside triphosphate binding;purine ribonucleotide binding;ribonucleotide binding	cell part;cytoplasmic part;integral to membrane;intracellular membrane-bounded organelle;intracellular non-membrane-bounded organelle;intracellular organelle;intracellular organelle part;intracellular part;intrinsic to membrane;membrane;membrane part;membrane-bounded organelle;mitochondrial inner membrane;mitochondrial membrane;mitochondrial nucleoid;mitochondrial part;mitochondrion;non-membrane-…		22.5553	23.3391	22.7927	22.6289	23.3803	22.8941	23.1826	22.8951	23.7996	24.3121	23.75	22.4253	23.5014	23.9407	23.6713	23.1262
Q9NT62;Q9NT62-2;F8WDI0	Ubiquitin-like-conjugating enzyme ATG3	ATG3	2	8.3	1.36946	-1.77386	0.706108	-1.27189	apoptotic mitochondrial changes;autophagic vacuole assembly;autophagy;catabolic process;cellular catabolic process;cellular component assembly;cellular component assembly at cellular level;cellular component organization;cellular component organization at cellular level;cellular component organization or biogenesis;cellular component organization or biogenesis at cellular level;cellular macromole…	acid-amino acid ligase activity;Atg12 ligase activity;Atg8 ligase activity;binding;catalytic activity;enzyme binding;ligase activity;ligase activity, forming carbon-nitrogen bonds;protein binding;small conjugating protein ligase activity	cell part;cytoplasmic part;cytoplasmic ubiquitin ligase complex;cytosol;intracellular part;macromolecular complex;protein complex;ubiquitin ligase complex	Regulation of autophagy	20.8116	19.6166	21.4993	21.5997	19.1153	20.9263	17.7172	20.6808	20.711	19.5146	21.7773	21.7224	19.707	18.7253	20.0615	18.1362
P31939;P31939-2	Bifunctional purine biosynthesis protein PURH;Phosphoribosylaminoimidazolecarboxamide formyltransferase;IMP cyclohydrolase	ATIC	18	39.5	2.19467	-1.36897	1.44142	-0.806584	anatomical structure development;anatomical structure morphogenesis;aromatic compound biosynthetic process;biosynthetic process;brainstem development;cellular aromatic compound metabolic process;cellular biosynthetic process;cellular metabolic process;cellular nitrogen compound biosynthetic process;cellular nitrogen compound metabolic process;cellular process;cerebellum development;cerebral corte…	binding;catalytic activity;cyclohydrolase activity;hydrolase activity;hydrolase activity, acting on carbon-nitrogen (but not peptide) bonds;hydrolase activity, acting on carbon-nitrogen (but not peptide) bonds, in cyclic amidines;hydroxymethyl-, formyl- and related transferase activity;identical protein binding;IMP cyclohydrolase activity;phosphoribosylaminoimidazolecarboxamide formyltransferase …	cell part;cytoplasmic part;cytosol;extracellular membrane-bounded organelle;extracellular organelle;extracellular region part;extracellular vesicular exosome;intracellular membrane-bounded organelle;intracellular organelle;intracellular part;membrane;membrane-bounded organelle;membrane-bounded vesicle;mitochondrion;organelle;vesicle	One carbon pool by folate;Purine metabolism	24.1977	24.2421	24.5467	25.1015	23.4952	23.2269	23.9624	24.1771	24.6006	24.2241	25.3693	24.2392	22.7048	23.2332	23.3584	23.6609
Q6DD88;F5H6I7	Atlastin-3	ATL3	19	42.9	0.668429	0.339138	0.552168	0.386646	cellular component assembly;cellular component organization;cellular component organization at cellular level;cellular component organization or biogenesis;cellular component organization or biogenesis at cellular level;cellular process;endoplasmic reticulum organization;Golgi organization;macromolecular complex assembly;macromolecular complex subunit organization;metabolic process;organelle orga…	binding;catalytic activity;GTP binding;GTPase activity;guanyl nucleotide binding;guanyl ribonucleotide binding;hydrolase activity;hydrolase activity, acting on acid anhydrides;hydrolase activity, acting on acid anhydrides, in phosphorus-containing anhydrides;identical protein binding;nucleoside-triphosphatase activity;nucleotide binding;protein binding;purine nucleotide binding;purine ribonucleos…	cell part;cytoplasmic part;endoplasmic reticulum;endoplasmic reticulum membrane;endoplasmic reticulum part;integral to membrane;intracellular membrane-bounded organelle;intracellular organelle;intracellular organelle part;intracellular part;intrinsic to membrane;membrane;membrane part;membrane-bounded organelle;organelle;organelle membrane;organelle part		26.0813	25.3959	25.5766	26.039	26.4694	26.7843	25.7506	25.6351	25.7269	25.7518	26.1298	26.4672	26.7471	26.4819	25.9457	26.2574
Q9HD20;Q9HD20-2	Manganese-transporting ATPase 13A1	ATP13A1	6	6.9	0.713031	-0.223197	0.860659	0.638871	cation transport;establishment of localization;ion transport;transport	adenyl nucleotide binding;adenyl ribonucleotide binding;ATP binding;ATPase activity;binding;catalytic activity;cation binding;hydrolase activity;hydrolase activity, acting on acid anhydrides;hydrolase activity, acting on acid anhydrides, in phosphorus-containing anhydrides;ion binding;metal ion binding;nucleoside-triphosphatase activity;nucleotide binding;purine nucleotide binding;purine ribonucl…	cell part;cytoplasmic part;endoplasmic reticulum membrane;endoplasmic reticulum part;integral to membrane;intracellular organelle part;intracellular part;intrinsic to membrane;membrane;membrane part;organelle membrane;organelle part		20.8862	20.8456	21.6329	22.1742	22.2313	22.3908	21.5073	21.965	21.8349	21.8299	21.588	21.4343	21.4105	21.664	21.5841	21.1358
P05023;P05023-4;P05023-3;P05023-2	Sodium/potassium-transporting ATPase subunit alpha-1	ATP1A1	17	18.5	0.401834	-0.131661	0.31597	-0.138626	adult behavior;adult locomotory behavior;associative learning;behavior;biological regulation;cardiac muscle contraction;cation homeostasis;cation transport;cell surface receptor linked signaling pathway;cellular cation homeostasis;cellular chemical homeostasis;cellular homeostasis;cellular ion homeostasis;cellular metal ion homeostasis;cellular monovalent inorganic cation homeostasis;cellular pot…	active transmembrane transporter activity;adenyl nucleotide binding;adenyl ribonucleotide binding;ADP binding;alkali metal ion binding;ATP binding;ATPase activity;ATPase activity, coupled;ATPase activity, coupled to movement of substances;ATPase activity, coupled to transmembrane movement of ions;ATPase activity, coupled to transmembrane movement of ions, phosphorylative mechanism;ATPase activity…	apical plasma membrane;axon;basolateral plasma membrane;caveola;cell part;cell projection;cell projection part;cytoplasmic membrane-bounded vesicle;cytoplasmic part;cytoplasmic vesicle;dendritic spine head;dendritic spine neck;endoplasmic reticulum;endosome;extracellular membrane-bounded organelle;extracellular organelle;extracellular region part;extracellular vesicular exosome;Golgi apparatus;in…	Aldosterone-regulated sodium reabsorption;Bile secretion;Carbohydrate digestion and absorption;Cardiac muscle contraction;Endocrine and other factor-regulated calcium reabsorption;Gastric acid secretion;Mineral absorption;Pancreatic secretion;Protein digestion and absorption;Proximal tubule bicarbonate reclamation;Salivary secretion	26.4382	26.2821	26.3817	26.4035	25.6985	26.5052	26.3827	26.3646	26.4759	26.3778	26.1792	26.4245	26.5003	26.3333	25.8913	26.2059
P54709	Sodium/potassium-transporting ATPase subunit beta-3	ATP1B3	2	10.4	0.00246235	-0.00165987	0.94074	0.17577	biological regulation;blood coagulation;cation homeostasis;cation transport;cell migration;cell motility;cellular cation homeostasis;cellular chemical homeostasis;cellular component movement;cellular component organization;cellular component organization or biogenesis;cellular homeostasis;cellular ion homeostasis;cellular localization;cellular macromolecule localization;cellular membrane organiza…	active transmembrane transporter activity;ATPase activator activity;ATPase activity;ATPase activity, coupled;ATPase activity, coupled to movement of substances;ATPase activity, coupled to transmembrane movement of ions;ATPase activity, coupled to transmembrane movement of ions, phosphorylative mechanism;ATPase activity, coupled to transmembrane movement of substances;ATPase binding;ATPase regulat…	caveola;cell part;cytoplasmic membrane-bounded vesicle;cytoplasmic part;cytoplasmic vesicle;extracellular membrane-bounded organelle;extracellular organelle;extracellular region part;extracellular vesicular exosome;intracellular membrane-bounded organelle;intracellular organelle;intracellular part;macromolecular complex;melanosome;membrane;membrane part;membrane raft;membrane-bounded organelle;me…	Aldosterone-regulated sodium reabsorption;Bile secretion;Carbohydrate digestion and absorption;Cardiac muscle contraction;Endocrine and other factor-regulated calcium reabsorption;Gastric acid secretion;Mineral absorption;Pancreatic secretion;Protein digestion and absorption;Proximal tubule bicarbonate reclamation;Salivary secretion	24.9054	24.8718	24.8197	25.0193	25.0507	25.0232	24.923	25.3224	24.6321	25.6452	24.8942	25.0461	25.0802	24.9717	25.228	24.931
P16615;P16615-5;P16615-2;P16615-3;H7C5W9;P16615-4	Sarcoplasmic/endoplasmic reticulum calcium ATPase 2	ATP2A2	17	18.8	0.512466	0.201444	1.96029	0.58075	anatomical structure development;apoptosis;apoptosis in response to endoplasmic reticulum stress;apoptotic mitochondrial changes;biological adhesion;biological regulation;blood coagulation;calcium ion homeostasis;calcium ion import;calcium ion transmembrane transport;calcium ion transport;calcium-mediated signaling;cation homeostasis;cation transport;cell adhesion;cell death;cellular calcium ion …	active transmembrane transporter activity;adenyl nucleotide binding;adenyl ribonucleotide binding;ATP binding;ATPase activity;ATPase activity, coupled;ATPase activity, coupled to movement of substances;ATPase activity, coupled to transmembrane movement of ions;ATPase activity, coupled to transmembrane movement of ions, phosphorylative mechanism;ATPase activity, coupled to transmembrane movement o…	calcium channel complex;cation channel complex;cell part;contractile fiber part;cytoplasmic part;endoplasmic reticulum;endoplasmic reticulum membrane;endoplasmic reticulum part;endoplasmic reticulum-Golgi intermediate compartment;H zone;I band;integral to membrane;integral to plasma membrane;intracellular membrane-bounded organelle;intracellular organelle;intracellular organelle part;intracellula…	Alzheimer's disease;Calcium signaling pathway;Pancreatic secretion	25.526	25.8278	25.6024	25.1709	25.9986	25.9498	26.3073	26.1945	25.9725	25.8048	25.4289	25.6623	25.8675	26.2719	25.9395	25.5954
P20020;P20020-5;P20020-2;P20020-6;P20020-3;P20020-4;E7ERY9	Plasma membrane calcium-transporting ATPase 1;Calcium-transporting ATPase	ATP2B1	8	8.6	0.0522164	-0.0781474	0.91235	-0.37044	biological regulation;blood coagulation;cellular process;coagulation;establishment of localization;hemostasis;ion transmembrane transport;ion transport;multicellular organismal process;regulation of biological quality;regulation of body fluid levels;transmembrane transport;transport	active transmembrane transporter activity;adenyl nucleotide binding;adenyl ribonucleotide binding;ATP binding;ATPase activity;ATPase activity, coupled;ATPase activity, coupled to movement of substances;ATPase activity, coupled to transmembrane movement of ions;ATPase activity, coupled to transmembrane movement of ions, phosphorylative mechanism;ATPase activity, coupled to transmembrane movement o…	cell part;extracellular membrane-bounded organelle;extracellular organelle;extracellular region part;extracellular vesicular exosome;integral to membrane;integral to plasma membrane;intracellular membrane-bounded organelle;intracellular organelle;intracellular part;intrinsic to membrane;intrinsic to plasma membrane;membrane;membrane part;membrane-bounded organelle;membrane-bounded vesicle;nucleus…	Calcium signaling pathway;Pancreatic secretion;Salivary secretion	23.4083	23.1677	23.5759	22.6954	22.8367	23.0544	22.7005	22.774	21.2767	23.2544	23.3366	22.7532	22.9217	22.2525	22.9912	22.1429
P23634;P23634-6;P23634-7;P23634-8;P23634-2;P23634-5;P23634-4;P23634-3	Plasma membrane calcium-transporting ATPase 4	ATP2B4	16	17.6	0.663762	0.330754	1.25945	0.413798	amine metabolic process;anatomical structure development;auditory receptor cell stereocilium organization;behavior;biological regulation;biomineral tissue development;blood coagulation;body fluid secretion;calcium ion homeostasis;calcium ion transmembrane transport;calcium ion transport;cation homeostasis;cation transport;cell differentiation;cell differentiation in hindbrain;cell projection orga…	active transmembrane transporter activity;adenyl nucleotide binding;adenyl ribonucleotide binding;ATP binding;ATPase activity;ATPase activity, coupled;ATPase activity, coupled to movement of substances;ATPase activity, coupled to transmembrane movement of ions;ATPase activity, coupled to transmembrane movement of ions, phosphorylative mechanism;ATPase activity, coupled to transmembrane movement o…	apical plasma membrane;caveola;cell body;cell junction;cell part;cell projection;cilium;contractile fiber part;cytoplasm;cytoplasmic part;endoplasmic reticulum;extracellular membrane-bounded organelle;extracellular organelle;extracellular region part;extracellular vesicular exosome;Golgi apparatus;integral to membrane;integral to plasma membrane;intracellular membrane-bounded organelle;intracellu…	Calcium signaling pathway;Pancreatic secretion;Salivary secretion	26.9929	26.4797	26.6341	26.4696	27.295	27.1248	27.1028	26.7089	26.4969	26.9957	26.1839	26.8671	27.1923	27.2701	26.712	26.6923
P25705;P25705-2;P25705-3;K7EK77	ATP synthase subunit alpha, mitochondrial	ATP5A1	34	64.4	0.402328	0.0962691	1.49518	0.445476	ATP biosynthetic process;ATP hydrolysis coupled proton transport;ATP metabolic process;ATP synthesis coupled proton transport;biological regulation;biosynthetic process;cation transport;cellular biosynthetic process;cellular metabolic process;cellular nitrogen compound biosynthetic process;cellular nitrogen compound metabolic process;cellular process;developmental process;electron transport chain…	active transmembrane transporter activity;adenyl nucleotide binding;adenyl ribonucleotide binding;ATP binding;ATPase activity;ATPase activity, coupled;ATPase activity, coupled to movement of substances;ATPase activity, coupled to transmembrane movement of ions;ATPase activity, coupled to transmembrane movement of substances;binding;catalytic activity;cation transmembrane transporter activity;cati…	cell part;cytoplasmic part;extracellular membrane-bounded organelle;extracellular organelle;extracellular region part;extracellular vesicular exosome;intracellular membrane-bounded organelle;intracellular organelle;intracellular organelle lumen;intracellular organelle part;intracellular part;macromolecular complex;membrane;membrane part;membrane-bounded organelle;membrane-bounded vesicle;membrane…	Alzheimer's disease;Huntington's disease;Oxidative phosphorylation;Parkinson's disease	28.5708	28.5335	28.219	28.2372	29.1392	28.5047	28.8429	28.8556	28.7011	28.7317	28.5532	28.6039	28.901	28.9098	28.5197	28.6444
P06576;H0YH81;F8W079	ATP synthase subunit beta, mitochondrial;ATP synthase subunit beta	ATP5B	28	71.5	0.0444721	-0.013701	0.793864	0.247478	anatomical structure formation involved in morphogenesis;angiogenesis;ATP biosynthetic process;ATP hydrolysis coupled proton transport;ATP metabolic process;ATP synthesis coupled proton transport;biological regulation;biosynthetic process;cation homeostasis;cation transport;cell differentiation;cellular biosynthetic process;cellular cation homeostasis;cellular chemical homeostasis;cellular compon…	active transmembrane transporter activity;adenyl nucleotide binding;adenyl ribonucleotide binding;ATP binding;ATPase activity;ATPase activity, coupled;ATPase activity, coupled to movement of substances;ATPase activity, coupled to transmembrane movement of ions;ATPase activity, coupled to transmembrane movement of substances;binding;catalytic activity;cation transmembrane transporter activity;cati…	cell part;cell surface;cytoplasmic part;extracellular membrane-bounded organelle;extracellular organelle;extracellular region part;extracellular vesicular exosome;intracellular membrane-bounded organelle;intracellular non-membrane-bounded organelle;intracellular organelle;intracellular organelle lumen;intracellular organelle part;intracellular part;macromolecular complex;membrane;membrane part;me…	Alzheimer's disease;Huntington's disease;Oxidative phosphorylation;Parkinson's disease	29.1947	29.2229	29.3096	29.1348	29.7896	29.1828	29.2335	29.646	29.1838	29.6366	29.519	29.3441	29.4683	29.4205	29.452	29.2879
P36542;P36542-2	ATP synthase subunit gamma, mitochondrial	ATP5C1	9	36.2	1.15501	0.835259	0.0700788	-0.0779548	ATP biosynthetic process;ATP metabolic process;ATP synthesis coupled proton transport;biosynthetic process;cation transport;cellular biosynthetic process;cellular metabolic process;cellular nitrogen compound biosynthetic process;cellular nitrogen compound metabolic process;cellular process;electron transport chain;energy coupled proton transport, down electrochemical gradient;establishment of loc…	active transmembrane transporter activity;ATPase activity;ATPase activity, coupled;ATPase activity, coupled to movement of substances;ATPase activity, coupled to transmembrane movement of ions;ATPase activity, coupled to transmembrane movement of substances;catalytic activity;cation transmembrane transporter activity;cation-transporting ATPase activity;hydrogen ion transmembrane transporter activ…	cell part;cytoplasmic part;extracellular membrane-bounded organelle;extracellular organelle;extracellular region part;extracellular vesicular exosome;intracellular membrane-bounded organelle;intracellular organelle;intracellular organelle lumen;intracellular organelle part;intracellular part;macromolecular complex;membrane;membrane part;membrane-bounded organelle;membrane-bounded vesicle;membrane…	Alzheimer's disease;Huntington's disease;Oxidative phosphorylation;Parkinson's disease	24.9323	25.2323	25.3039	25.2455	25.2607	25.1661	25.9249	24.0505	25.2967	23.7214	24.7868	25.214	25.8935	25.3504	25.595	25.5212
P30049	ATP synthase subunit delta, mitochondrial	ATP5D	2	13.7	1.05271	1.05856	0.41703	-0.268956	ATP biosynthetic process;ATP metabolic process;ATP synthesis coupled proton transport;biosynthetic process;cation transport;cellular biosynthetic process;cellular metabolic process;cellular nitrogen compound biosynthetic process;cellular nitrogen compound metabolic process;cellular process;electron transport chain;energy coupled proton transport, down electrochemical gradient;establishment of loc…	active transmembrane transporter activity;ATPase activity;ATPase activity, coupled;ATPase activity, coupled to movement of substances;ATPase activity, coupled to transmembrane movement of ions;ATPase activity, coupled to transmembrane movement of substances;catalytic activity;cation transmembrane transporter activity;cation-transporting ATPase activity;hydrogen ion transmembrane transporter activ…	cell part;cytoplasmic part;intracellular membrane-bounded organelle;intracellular organelle;intracellular organelle lumen;intracellular organelle part;intracellular part;macromolecular complex;membrane;membrane part;membrane-bounded organelle;membrane-enclosed lumen;mitochondrial inner membrane;mitochondrial matrix;mitochondrial membrane;mitochondrial membrane part;mitochondrial part;mitochondria…	Alzheimer's disease;Huntington's disease;Oxidative phosphorylation;Parkinson's disease	23.4662	23.1582	23.343	24.1832	22.7692	23.4898	23.5465	23.2693	23.2876	21.5225	23.6696	23.3251	24.1649	24.2455	24.1978	23.4307
P24539;Q5QNZ2	ATP synthase F(0) complex subunit B1, mitochondrial	ATP5F1	10	45.7	2.20335	1.74024	0.916237	0.539281	anatomical structure development;ATP biosynthetic process;ATP metabolic process;ATP synthesis coupled proton transport;biosynthetic process;cation transport;cellular biosynthetic process;cellular metabolic process;cellular nitrogen compound biosynthetic process;cellular nitrogen compound metabolic process;cellular process;developmental process;electron transport chain;energy coupled proton transp…	cation transmembrane transporter activity;hydrogen ion transmembrane transporter activity;inorganic cation transmembrane transporter activity;ion transmembrane transporter activity;monovalent inorganic cation transmembrane transporter activity;substrate-specific transmembrane transporter activity;substrate-specific transporter activity;transmembrane transporter activity;transporter activity	cell part;cytoplasmic part;extracellular membrane-bounded organelle;extracellular organelle;extracellular region part;extracellular vesicular exosome;intracellular membrane-bounded organelle;intracellular organelle;intracellular organelle lumen;intracellular organelle part;intracellular part;macromolecular complex;membrane;membrane part;membrane-bounded organelle;membrane-bounded vesicle;membrane…	Alzheimer's disease;Huntington's disease;Oxidative phosphorylation;Parkinson's disease	25.7169	26.0926	25.1448	25.1519	26.4527	25.7512	26.3283	25.7311	25.4048	23.6632	24.6411	24.3298	26.0804	26.7977	26.3607	25.7611
O75947;O75947-2	ATP synthase subunit d, mitochondrial	ATP5H	9	59.6	0.600971	0.38455	0.262801	0.152851	ATP biosynthetic process;ATP metabolic process;ATP synthesis coupled proton transport;biosynthetic process;cation transport;cellular biosynthetic process;cellular metabolic process;cellular nitrogen compound biosynthetic process;cellular nitrogen compound metabolic process;cellular process;electron transport chain;energy coupled proton transport, down electrochemical gradient;establishment of loc…	cation transmembrane transporter activity;hydrogen ion transmembrane transporter activity;inorganic cation transmembrane transporter activity;ion transmembrane transporter activity;monovalent inorganic cation transmembrane transporter activity;substrate-specific transmembrane transporter activity;substrate-specific transporter activity;transmembrane transporter activity;transporter activity	cell part;cytoplasm;cytoplasmic part;extracellular membrane-bounded organelle;extracellular organelle;extracellular region part;extracellular vesicular exosome;intracellular membrane-bounded organelle;intracellular organelle;intracellular organelle part;intracellular part;macromolecular complex;membrane;membrane part;membrane-bounded organelle;membrane-bounded vesicle;mitochondrial inner membrane…	Alzheimer's disease;Huntington's disease;Oxidative phosphorylation;Parkinson's disease	24.9091	24.7883	24.9161	24.7186	25.2013	25.4206	24.9854	24.3363	25.0285	24.1076	25.3988	24.9526	25.3652	25.5736	25.0741	25.0129
P56385	ATP synthase subunit e, mitochondrial	ATP5I	4	52.2	0.731793	0.396822	1.59393	0.848205	ATP biosynthetic process;ATP metabolic process;ATP synthesis coupled proton transport;biosynthetic process;cation transport;cellular biosynthetic process;cellular metabolic process;cellular nitrogen compound biosynthetic process;cellular nitrogen compound metabolic process;cellular process;electron transport chain;energy coupled proton transport, down electrochemical gradient;establishment of loc…	cation transmembrane transporter activity;hydrogen ion transmembrane transporter activity;inorganic cation transmembrane transporter activity;ion transmembrane transporter activity;monovalent inorganic cation transmembrane transporter activity;substrate-specific transmembrane transporter activity;substrate-specific transporter activity;transmembrane transporter activity;transporter activity	cell part;cytoplasmic part;intracellular membrane-bounded organelle;intracellular organelle;intracellular organelle part;intracellular part;macromolecular complex;membrane;membrane part;membrane-bounded organelle;mitochondrial inner membrane;mitochondrial membrane;mitochondrial membrane part;mitochondrial part;mitochondrial proton-transporting ATP synthase complex;mitochondrial proton-transportin…	Oxidative phosphorylation	23.687	22.7409	23.1103	23.0895	24.409	23.533	23.7746	24.3039	23.88	23.9691	23.3049	23.1923	23.5557	24.4215	23.9405	24.016
P18859;P18859-2;A8MUH2	ATP synthase-coupling factor 6, mitochondrial	ATP5J	5	55.6	0.844102	0.50177	0.604804	0.253487	anatomical structure development;ATP biosynthetic process;ATP metabolic process;ATP synthesis coupled proton transport;biosynthetic process;cation transport;cellular biosynthetic process;cellular metabolic process;cellular nitrogen compound biosynthetic process;cellular nitrogen compound metabolic process;cellular process;developmental process;electron transport chain;energy coupled proton transp…	cation transmembrane transporter activity;hydrogen ion transmembrane transporter activity;inorganic cation transmembrane transporter activity;ion transmembrane transporter activity;monovalent inorganic cation transmembrane transporter activity;substrate-specific transmembrane transporter activity;substrate-specific transporter activity;transmembrane transporter activity;transporter activity	cell part;cytoplasmic part;intracellular membrane-bounded organelle;intracellular organelle;intracellular organelle part;intracellular part;macromolecular complex;membrane;membrane part;membrane-bounded organelle;mitochondrial inner membrane;mitochondrial membrane;mitochondrial membrane part;mitochondrial part;mitochondrial proton-transporting ATP synthase complex;mitochondrial proton-transportin…	Alzheimer's disease;Huntington's disease;Oxidative phosphorylation;Parkinson's disease	24.2197	23.5686	24.1264	23.6607	24.2596	24.1307	23.8406	24.3585	23.5508	23.9359	23.5827	24.2528	24.6611	24.725	24.2984	23.6446
P56134;P56134-3;P56134-4;P56134-2;C9JJT5;C9JU26;G3V325	ATP synthase subunit f, mitochondrial	ATP5J2;ATP5J2-PTCD1	3	39.4	0.186673	-0.11959	1.64816	0.638536	ATP biosynthetic process;ATP metabolic process;ATP synthesis coupled proton transport;biosynthetic process;cation transport;cellular biosynthetic process;cellular metabolic process;cellular nitrogen compound biosynthetic process;cellular nitrogen compound metabolic process;cellular process;electron transport chain;energy coupled proton transport, down electrochemical gradient;establishment of loc…	transmembrane transporter activity;transporter activity	cell part;cytoplasmic part;extracellular membrane-bounded organelle;extracellular organelle;extracellular region part;extracellular vesicular exosome;integral to membrane;intracellular membrane-bounded organelle;intracellular organelle;intracellular organelle part;intracellular part;intrinsic to membrane;macromolecular complex;membrane;membrane part;membrane-bounded organelle;membrane-bounded ves…	Oxidative phosphorylation	23.7144	24.2268	24.1308	23.9798	25.0685	24.2121	24.5972	24.7282	24.6848	24.882	24.4594	24.1771	24.2923	25.0272	24.1749	24.2306
O75964;E9PN17	ATP synthase subunit g, mitochondrial	ATP5L	5	46.6	0.220045	0.1554	2.80311	0.61229	ATP biosynthetic process;ATP metabolic process;ATP synthesis coupled proton transport;biosynthetic process;cation transport;cellular biosynthetic process;cellular metabolic process;cellular nitrogen compound biosynthetic process;cellular nitrogen compound metabolic process;cellular process;electron transport chain;energy coupled proton transport, down electrochemical gradient;establishment of loc…	cation transmembrane transporter activity;hydrogen ion transmembrane transporter activity;inorganic cation transmembrane transporter activity;ion transmembrane transporter activity;monovalent inorganic cation transmembrane transporter activity;substrate-specific transmembrane transporter activity;substrate-specific transporter activity;transmembrane transporter activity;transporter activity	cell part;cytoplasmic part;extracellular membrane-bounded organelle;extracellular organelle;extracellular region part;extracellular vesicular exosome;intracellular membrane-bounded organelle;intracellular organelle;intracellular organelle part;intracellular part;macromolecular complex;membrane;membrane part;membrane-bounded organelle;membrane-bounded vesicle;mitochondrial inner membrane;mitochond…	Oxidative phosphorylation	24.8315	24.9163	24.7614	24.8579	25.7417	25.3256	25.4899	25.259	25.7216	25.3804	24.9269	25.0135	25.824	25.6353	25.3754	24.8293
P48047	ATP synthase subunit O, mitochondrial	ATP5O	5	32.9	0.685414	0.249117	0.978835	0.308661	ATP biosynthetic process;ATP metabolic process;ATP synthesis coupled proton transport;biosynthetic process;cation transport;cellular biosynthetic process;cellular metabolic process;cellular nitrogen compound biosynthetic process;cellular nitrogen compound metabolic process;cellular process;electron transport chain;energy coupled proton transport, down electrochemical gradient;establishment of loc…	binding;cation transmembrane transporter activity;drug binding;hydrogen ion transmembrane transporter activity;hydrogen ion transporting ATP synthase activity, rotational mechanism;inorganic cation transmembrane transporter activity;ion transmembrane transporter activity;monovalent inorganic cation transmembrane transporter activity;substrate-specific transmembrane transporter activity;substrate-…	cell part;cytoplasmic part;extracellular membrane-bounded organelle;extracellular organelle;extracellular region part;extracellular vesicular exosome;intracellular membrane-bounded organelle;intracellular organelle;intracellular organelle part;intracellular part;macromolecular complex;membrane;membrane part;membrane-bounded organelle;membrane-bounded vesicle;mitochondrial inner membrane;mitochond…	Alzheimer's disease;Huntington's disease;Oxidative phosphorylation;Parkinson's disease	26.4423	26.4261	26.4339	26.0472	26.9515	26.3182	26.6751	26.6393	26.7056	26.723	26.1872	26.4109	26.8938	26.8802	26.396	26.8533
Q15904;A0A0C4DGX8	V-type proton ATPase subunit S1	ATP6AP1	2	4	0.382383	0.348923	2.46923	0.89439	ATP hydrolysis coupled proton transport;biological regulation;cation homeostasis;cation transport;cell surface receptor linked signaling pathway;cellular cation homeostasis;cellular chemical homeostasis;cellular homeostasis;cellular ion homeostasis;cellular iron ion homeostasis;cellular metal ion homeostasis;cellular process;cellular response to chemical stimulus;cellular response to endogenous s…	active transmembrane transporter activity;adenyl nucleotide binding;adenyl ribonucleotide binding;ATP binding;ATPase activity;ATPase activity, coupled;ATPase activity, coupled to movement of substances;ATPase activity, coupled to transmembrane movement of ions;ATPase activity, coupled to transmembrane movement of substances;binding;catalytic activity;cation transmembrane transporter activity;cati…	cell part;cytoplasmic part;endosomal part;endosome membrane;extracellular membrane-bounded organelle;extracellular organelle;extracellular region part;extracellular vesicular exosome;integral to membrane;intracellular organelle part;intracellular part;intrinsic to membrane;macromolecular complex;membrane;membrane part;membrane-bounded organelle;membrane-bounded vesicle;organelle;organelle membran…	Epithelial cell signaling in Helicobacter pylori infection;ko05152;Lysosome;Oxidative phosphorylation;Phagosome;Rheumatoid arthritis;Vibrio cholerae infection	20.6936	20.9104	20.9428	20.7444	21.8964	21.2308	22.0675	21.6741	21.8513	21.7742	20.8639	20.5882	21.9461	22.1008	21.1347	21.2916
O75787;A0A1B0GWD6;A0A1B0GVI9;A0A1B0GVC7;B7Z1I9;B7Z413;A0A1B0GTB0;A0A1B0GTU8;A0A1B0GUT7;A0A1B0GVW0;O75787-2	Renin receptor	ATP6AP2	1	3.1	0.100197	0.263522	0.327903	-0.455036	anatomical structure morphogenesis;angiotensin maturation;anterior/posterior pattern specification;biological regulation;cellular macromolecule metabolic process;cellular metabolic process;cellular process;cellular protein metabolic process;developmental pigmentation;developmental process;eye pigmentation;head morphogenesis;hormone metabolic process;macromolecule metabolic process;metabolic proce…	aspartic-type endopeptidase activity;aspartic-type peptidase activity;catalytic activity;endopeptidase activity;hydrolase activity;peptidase activity;peptidase activity, acting on L-amino acid peptides;receptor activity	cell body;cell part;cell projection;external side of plasma membrane;extracellular membrane-bounded organelle;extracellular organelle;extracellular region part;extracellular vesicular exosome;integral to membrane;intrinsic to membrane;membrane;membrane part;membrane-bounded organelle;membrane-bounded vesicle;neuron projection;organelle;plasma membrane;plasma membrane part;vesicle		20.7462	20.1763	20.3093	20.2493	19.3117	21.2633	18.67	20.4162	18.6566	18.9508	20.9373	20.1258	21.0895	17.5673	20.2486	20.8191
Q93050;Q93050-1;Q93050-3;B7Z641;B7Z2A9	V-type proton ATPase 116 kDa subunit a isoform 1;V-type proton ATPase subunit a	ATP6V0A1	9	14.3	0.940522	0.568193	2.32485	1.35696	ATP biosynthetic process;ATP hydrolysis coupled proton transport;ATP metabolic process;ATP synthesis coupled proton transport;biological regulation;biosynthetic process;cation homeostasis;cation transport;cell surface receptor linked signaling pathway;cellular biosynthetic process;cellular cation homeostasis;cellular chemical homeostasis;cellular component assembly;cellular component assembly at …	active transmembrane transporter activity;ATPase activity;ATPase activity, coupled;ATPase activity, coupled to movement of substances;ATPase activity, coupled to transmembrane movement of ions;ATPase activity, coupled to transmembrane movement of substances;ATPase binding;binding;catalytic activity;cation transmembrane transporter activity;cation-transporting ATPase activity;enzyme binding;hydrog…	cell part;cytoplasm;cytoplasmic membrane-bounded vesicle;cytoplasmic part;cytoplasmic vesicle;cytoplasmic vesicle membrane;cytoplasmic vesicle part;endocytic vesicle membrane;endosomal part;endosome membrane;extracellular membrane-bounded organelle;extracellular organelle;extracellular region part;extracellular vesicular exosome;Golgi apparatus;integral to membrane;intracellular membrane-bounded …	Collecting duct acid secretion;Epithelial cell signaling in Helicobacter pylori infection;ko05152;Lysosome;Oxidative phosphorylation;Phagosome;Rheumatoid arthritis;Vibrio cholerae infection	23.5502	22.9527	23.53	23.0587	25.1066	24.9355	23.892	24.5854	23.6504	23.8097	23.6708	23.3684	25.019	23.8487	24.1965	23.7079
P61421;F5GYQ1;J3QL14;R4GN72	V-type proton ATPase subunit d 1	ATP6V0D1	9	31.1	0.512736	0.44277	3.2069	0.751592	anatomical structure development;anatomical structure formation involved in morphogenesis;ATP hydrolysis coupled proton transport;biological regulation;brain development;cation homeostasis;cation transport;cell projection assembly;cell projection organization;cell surface receptor linked signaling pathway;cellular cation homeostasis;cellular chemical homeostasis;cellular component assembly;cellul…	active transmembrane transporter activity;ATPase activity;ATPase activity, coupled;ATPase activity, coupled to movement of substances;ATPase activity, coupled to transmembrane movement of ions;ATPase activity, coupled to transmembrane movement of ions, phosphorylative mechanism;ATPase activity, coupled to transmembrane movement of substances;catalytic activity;cation transmembrane transporter act…	apical plasma membrane;axon part;axon terminus;cell part;cell projection part;clathrin-coated vesicle;coated vesicle;cytoplasmic membrane-bounded vesicle;cytoplasmic part;cytoplasmic vesicle;cytoplasmic vesicle membrane;cytoplasmic vesicle part;early endosome;endocytic vesicle membrane;endosomal part;endosome;endosome membrane;extracellular membrane-bounded organelle;extracellular organelle;extra…	Collecting duct acid secretion;Epithelial cell signaling in Helicobacter pylori infection;ko05152;Lysosome;Oxidative phosphorylation;Phagosome;Rheumatoid arthritis;Vibrio cholerae infection	23.6624	23.9881	23.7342	23.9912	24.7008	24.6205	24.3695	24.6915	25.0063	23.8261	24.0119	24.0227	24.6316	25.3649	24.7113	23.9301
Q8N8Y2;E5RHJ7;E5RIR3	V-type proton ATPase subunit d 2	ATP6V0D2	2	10.9	0.827094	1.35642	1.8681	1.33329	ATP hydrolysis coupled proton transport;biological regulation;cation homeostasis;cation transport;cell surface receptor linked signaling pathway;cellular cation homeostasis;cellular chemical homeostasis;cellular component organization;cellular component organization at cellular level;cellular component organization or biogenesis;cellular component organization or biogenesis at cellular level;cell…	cation transmembrane transporter activity;hydrogen ion transmembrane transporter activity;inorganic cation transmembrane transporter activity;ion transmembrane transporter activity;monovalent inorganic cation transmembrane transporter activity;substrate-specific transmembrane transporter activity;substrate-specific transporter activity;transmembrane transporter activity;transporter activity	apical plasma membrane;cell part;cytoplasmic part;cytoplasmic vesicle membrane;cytoplasmic vesicle part;early endosome;endocytic vesicle membrane;endosomal part;endosome;endosome membrane;extracellular membrane-bounded organelle;extracellular organelle;extracellular region part;extracellular vesicular exosome;intracellular membrane-bounded organelle;intracellular organelle;intracellular organelle…	Collecting duct acid secretion;Epithelial cell signaling in Helicobacter pylori infection;ko05152;Lysosome;Oxidative phosphorylation;Phagosome;Rheumatoid arthritis;Vibrio cholerae infection	20.2174	20.8326	20.4986	20.1248	22.7906	21.2719	21.3816	21.5624	18.6272	21.6797	21.4787	21.3775	21.9287	23.1065	22.2889	21.2646
P38606;P38606-2	V-type proton ATPase catalytic subunit A	ATP6V1A	18	34.4	1.8075	-0.837711	0.215948	-0.190218	ATP hydrolysis coupled proton transport;ATP metabolic process;biological regulation;cation homeostasis;cation transport;cell surface receptor linked signaling pathway;cellular cation homeostasis;cellular chemical homeostasis;cellular component organization;cellular component organization at cellular level;cellular component organization or biogenesis;cellular component organization or biogenesis …	active transmembrane transporter activity;adenyl nucleotide binding;adenyl ribonucleotide binding;ATP binding;ATPase activity;ATPase activity, coupled;ATPase activity, coupled to movement of substances;ATPase activity, coupled to transmembrane movement of ions;ATPase activity, coupled to transmembrane movement of substances;binding;catalytic activity;cation transmembrane transporter activity;cati…	apical plasma membrane;cell part;cell projection;cytoplasmic part;cytosol;extracellular membrane-bounded organelle;extracellular organelle;extracellular region part;extracellular vesicular exosome;integral to membrane;integral to plasma membrane;intracellular membrane-bounded organelle;intracellular organelle;intracellular organelle part;intracellular part;intrinsic to membrane;intrinsic to plasm…	Collecting duct acid secretion;Epithelial cell signaling in Helicobacter pylori infection;Oxidative phosphorylation;Phagosome;Rheumatoid arthritis;Vibrio cholerae infection	25.2606	26.0313	25.5007	25.4493	25.1421	25.1254	26.2901	24.9234	26.042	25.9524	25.6021	26.1395	24.9907	25.5276	24.5214	25.3455
P21281;H0YC04	V-type proton ATPase subunit B, brain isoform	ATP6V1B2	13	38	0.4236	-0.261721	0.270092	0.174959	anatomical structure morphogenesis;ATP hydrolysis coupled proton transport;ATP metabolic process;biological regulation;calcium ion homeostasis;cation homeostasis;cation transport;cell surface receptor linked signaling pathway;cellular cation homeostasis;cellular chemical homeostasis;cellular component organization;cellular component organization at cellular level;cellular component organization o…	active transmembrane transporter activity;adenyl nucleotide binding;adenyl ribonucleotide binding;ATP binding;ATPase activity;ATPase activity, coupled;ATPase activity, coupled to movement of substances;ATPase activity, coupled to transmembrane movement of ions;ATPase activity, coupled to transmembrane movement of substances;binding;catalytic activity;cation transmembrane transporter activity;cati…	apical plasma membrane;basolateral plasma membrane;cell part;cell projection;cytoplasm;cytoplasmic membrane-bounded vesicle;cytoplasmic part;cytoplasmic vesicle;cytosol;endomembrane system;extracellular membrane-bounded organelle;extracellular organelle;extracellular region part;extracellular vesicular exosome;integral to membrane;intracellular membrane-bounded organelle;intracellular organelle;i…	Collecting duct acid secretion;Epithelial cell signaling in Helicobacter pylori infection;Oxidative phosphorylation;Phagosome;Rheumatoid arthritis;Vibrio cholerae infection	25.1851	25.5444	25.3044	24.9703	25.5753	24.7299	25.5803	25.8186	25.0613	25.9699	25.7127	25.4021	25.5975	25.0555	24.8467	25.5994
P21283;E7EV59	V-type proton ATPase subunit C 1	ATP6V1C1	4	10.5	0.669506	-0.330058	1.13432	0.317276	ATP hydrolysis coupled proton transport;biological regulation;cation homeostasis;cation transport;cell surface receptor linked signaling pathway;cellular cation homeostasis;cellular chemical homeostasis;cellular component organization;cellular component organization at cellular level;cellular component organization or biogenesis;cellular component organization or biogenesis at cellular level;cell…	active transmembrane transporter activity;ATPase activity;ATPase activity, coupled;ATPase activity, coupled to movement of substances;ATPase activity, coupled to transmembrane movement of ions;ATPase activity, coupled to transmembrane movement of ions, phosphorylative mechanism;ATPase activity, coupled to transmembrane movement of substances;binding;catalytic activity;cation transmembrane transpo…	apical part of cell;cell part;cytoplasmic part;cytoplasmic vesicle;cytosol;extracellular membrane-bounded organelle;extracellular organelle;extracellular region part;extracellular vesicular exosome;intracellular organelle;intracellular organelle part;intracellular part;lysosomal membrane;macromolecular complex;membrane;membrane part;membrane-bounded organelle;membrane-bounded vesicle;organelle;or…	Collecting duct acid secretion;Epithelial cell signaling in Helicobacter pylori infection;Oxidative phosphorylation;Phagosome;Rheumatoid arthritis;Vibrio cholerae infection	21.9201	21.9046	21.838	21.6921	22.393	22.1556	21.7725	22.3028	21.9061	21.5532	22.1503	22.1816	22.1072	21.7061	21.3982	21.2594
Q9Y5K8;G3V2S6;G3V2V6;H0YJH8	V-type proton ATPase subunit D	ATP6V1D	3	17.4	0.186643	0.123879	0.542332	0.227365	anatomical structure formation involved in morphogenesis;biological regulation;cation homeostasis;cation transport;cell projection assembly;cell projection organization;cell surface receptor linked signaling pathway;cellular cation homeostasis;cellular chemical homeostasis;cellular component assembly;cellular component assembly at cellular level;cellular component assembly involved in morphogenes…	active transmembrane transporter activity;ATPase activity;ATPase activity, coupled;ATPase activity, coupled to movement of substances;ATPase activity, coupled to transmembrane movement of substances;catalytic activity;hydrolase activity;hydrolase activity, acting on acid anhydrides;hydrolase activity, acting on acid anhydrides, catalyzing transmembrane movement of substances;hydrolase activity, a…	cell part;cytoplasmic part;cytosol;extracellular membrane-bounded organelle;extracellular organelle;extracellular region part;extracellular vesicular exosome;intracellular organelle part;intracellular part;lysosomal membrane;macromolecular complex;membrane;membrane part;membrane-bounded organelle;membrane-bounded vesicle;organelle;organelle membrane;organelle part;protein complex;proton-transport…	Collecting duct acid secretion;Epithelial cell signaling in Helicobacter pylori infection;Oxidative phosphorylation;Phagosome;Rheumatoid arthritis;Vibrio cholerae infection	21.9223	22.0235	22.2808	21.9868	22.6446	21.9536	21.9979	22.5267	21.4126	22.4007	22.2926	22.23	22.0485	22.1133	22.0807	22.5888
P36543;P36543-2;P36543-3;C9J8H1	V-type proton ATPase subunit E 1	ATP6V1E1	6	32.7	0.577714	0.247553	0.278973	-0.141067	ATP hydrolysis coupled proton transport;biological regulation;cation homeostasis;cation transport;cell surface receptor linked signaling pathway;cellular cation homeostasis;cellular chemical homeostasis;cellular component organization;cellular component organization at cellular level;cellular component organization or biogenesis;cellular component organization or biogenesis at cellular level;cell…	active transmembrane transporter activity;ATPase activity;ATPase activity, coupled;ATPase activity, coupled to movement of substances;ATPase activity, coupled to transmembrane movement of ions;ATPase activity, coupled to transmembrane movement of ions, phosphorylative mechanism;ATPase activity, coupled to transmembrane movement of substances;ATPase binding;binding;catalytic activity;cation transm…	apical plasma membrane;cell part;cell projection;cytoplasmic part;cytosol;endosome;extracellular membrane-bounded organelle;extracellular organelle;extracellular region part;extracellular vesicular exosome;intracellular membrane-bounded organelle;intracellular organelle;intracellular organelle part;intracellular part;lysosomal membrane;macromolecular complex;membrane;membrane part;membrane-bounde…	Collecting duct acid secretion;Epithelial cell signaling in Helicobacter pylori infection;Oxidative phosphorylation;Phagosome;Rheumatoid arthritis;Vibrio cholerae infection	23.9612	24.3819	23.9018	23.7841	23.7897	23.7204	23.6085	24.3462	23.153	23.8167	23.902	23.6488	23.6592	24.1608	23.7489	23.9418
Q16864;Q16864-2	V-type proton ATPase subunit F	ATP6V1F	4	42.9	0.778539	0.292409	0.574824	0.235632	ATP hydrolysis coupled proton transport;biological regulation;cation homeostasis;cation transport;cell surface receptor linked signaling pathway;cellular cation homeostasis;cellular chemical homeostasis;cellular component organization;cellular component organization at cellular level;cellular component organization or biogenesis;cellular component organization or biogenesis at cellular level;cell…	active transmembrane transporter activity;ATPase activity;ATPase activity, coupled;ATPase activity, coupled to movement of substances;ATPase activity, coupled to transmembrane movement of ions;ATPase activity, coupled to transmembrane movement of substances;ATPase activity, uncoupled;catalytic activity;cation transmembrane transporter activity;cation-transporting ATPase activity;hydrogen ion tran…	cell part;cytoplasmic part;cytosol;extracellular membrane-bounded organelle;extracellular organelle;extracellular region part;extracellular vesicular exosome;intracellular organelle part;intracellular part;macromolecular complex;membrane;membrane part;membrane-bounded organelle;membrane-bounded vesicle;organelle;organelle part;protein complex;proton-transporting two-sector ATPase complex;proton-t…	Collecting duct acid secretion;Epithelial cell signaling in Helicobacter pylori infection;Oxidative phosphorylation;Phagosome;Rheumatoid arthritis;Vibrio cholerae infection	21.9251	22.2151	21.7869	21.3707	21.9141	22.03	22.2815	22.0146	21.6481	21.9476	21.1912	21.6802	22.1363	21.9855	21.6706	21.8444
O75348	V-type proton ATPase subunit G 1	ATP6V1G1	4	51.7	0.762416	-0.293115	0.0421702	0.0314322	biological regulation;cation homeostasis;cation transport;cell surface receptor linked signaling pathway;cellular cation homeostasis;cellular chemical homeostasis;cellular component organization;cellular component organization at cellular level;cellular component organization or biogenesis;cellular component organization or biogenesis at cellular level;cellular homeostasis;cellular ion homeostasi…	active transmembrane transporter activity;ATPase activity;ATPase activity, coupled;ATPase activity, coupled to movement of substances;ATPase activity, coupled to transmembrane movement of ions;ATPase activity, coupled to transmembrane movement of ions, phosphorylative mechanism;ATPase activity, coupled to transmembrane movement of substances;ATPase binding;binding;catalytic activity;cation transm…	cell part;cytoplasmic membrane-bounded vesicle;cytoplasmic part;cytoplasmic vesicle;cytoplasmic vesicle part;cytosol;extracellular membrane-bounded organelle;extracellular organelle;extracellular region part;extracellular vesicular exosome;integral to membrane;integral to organelle membrane;integral to synaptic vesicle membrane;intracellular membrane-bounded organelle;intracellular organelle;intr…	Collecting duct acid secretion;Epithelial cell signaling in Helicobacter pylori infection;Oxidative phosphorylation;Phagosome;Rheumatoid arthritis;Vibrio cholerae infection	23.7171	23.3955	23.2856	23.949	23.464	23.6562	23.1768	24.1759	23.9588	23.353	23.8828	23.4863	23.346	23.2661	23.7169	23.1794
Q9UI12;Q9UI12-2;G3V126	V-type proton ATPase subunit H	ATP6V1H	5	16.4	0.864375	-0.296599	0.275946	-0.717059	ATP hydrolysis coupled proton transport;biological regulation;cation homeostasis;cation transport;cell surface receptor linked signaling pathway;cellular cation homeostasis;cellular chemical homeostasis;cellular component organization;cellular component organization at cellular level;cellular component organization or biogenesis;cellular component organization or biogenesis at cellular level;cell…	active transmembrane transporter activity;ATPase activity;ATPase activity, coupled;ATPase activity, coupled to movement of substances;ATPase activity, coupled to transmembrane movement of ions;ATPase activity, coupled to transmembrane movement of substances;catalytic activity;cation transmembrane transporter activity;cation-transporting ATPase activity;enzyme regulator activity;hydrogen ion trans…	cell part;cytoplasmic part;cytosol;extracellular membrane-bounded organelle;extracellular organelle;extracellular region part;extracellular vesicular exosome;intracellular organelle part;intracellular part;lysosomal membrane;macromolecular complex;membrane;membrane part;membrane-bounded organelle;membrane-bounded vesicle;organelle;organelle membrane;organelle part;plasma membrane;protein complex;…	Epithelial cell signaling in Helicobacter pylori infection;ko05152;Lysosome;Oxidative phosphorylation;Phagosome;Rheumatoid arthritis;Vibrio cholerae infection	22.8326	22.3251	22.4793	22.566	23.1077	22.7479	22.848	18.6311	22.5855	23.1711	22.7937	23.3055	22.7796	22.705	22.5727	22.612
Q9UII2	ATPase inhibitor, mitochondrial	ATPIF1	1	9.4	1.18944	2.42681	0.248245	-0.885962	anatomical structure formation involved in morphogenesis;angiogenesis;biological regulation;biosynthetic process;cell differentiation;cellular biosynthetic process;cellular chemical homeostasis;cellular component assembly;cellular component organization;cellular component organization or biogenesis;cellular developmental process;cellular homeostasis;cellular ion homeostasis;cellular metabolic pro…	angiostatin binding;ATPase binding;ATPase inhibitor activity;ATPase regulator activity;binding;calmodulin binding;enzyme binding;enzyme inhibitor activity;enzyme regulator activity;identical protein binding;nucleoside-triphosphatase regulator activity;protein binding;protein dimerization activity;protein homodimerization activity	cell part;cell surface;cytoplasmic part;intracellular membrane-bounded organelle;intracellular organelle;intracellular part;membrane-bounded organelle;mitochondrion;organelle		21.1706	21.1942	20.3994	15.5579	18.0282	17.85	20.1855	18.7144	18.2773	18.4635	18.943	18.8163	22.5807	17.9136	22.0629	21.6501
Q9UBB4;A0A1W2PQD2;Q9UBB4-2;B1AHE4	Ataxin-10	ATXN10	2	3.8	2.89637	-1.20937	0.548168	-0.217684	anatomical structure development;cell projection organization;cellular component organization;cellular component organization at cellular level;cellular component organization or biogenesis;cellular component organization or biogenesis at cellular level;cellular process;developmental process;nervous system development;neuron projection development;system development		cell body;cell part;cell projection;cytoplasm;cytoplasmic part;cytosol;dendrite;extracellular region part;extracellular space;intracellular part;membrane;neuron projection;neuronal cell body;perinuclear region of cytoplasm;plasma membrane		20.3991	20.2154	20.1313	20.4703	19.9759	19.7375	20.0976	20.5343	20.926	20.8643	20.9169	20.4657	19.146	19.4651	19.9959	19.7285
Q8WWM7;H3BUF6;Q8WWM7-6;Q8WWM7-8;Q8WWM7-5;Q8WWM7-4;Q8WWM7-9;Q8WWM7-2;Q8WWM7-3;H3BSQ5;H3BUE3;H3BSK9;Q8WWM7-7	Ataxin-2-like protein	ATXN2L	3	2.8	1.89259	-0.614771	0.197229	0.329615	biological regulation;cellular component assembly;cellular component assembly at cellular level;cellular component organization;cellular component organization at cellular level;cellular component organization or biogenesis;cellular component organization or biogenesis at cellular level;cellular macromolecular complex assembly;cellular macromolecular complex subunit organization;cellular process;…		cell part;cytoplasm;cytoplasmic part;intracellular non-membrane-bounded organelle;intracellular organelle;intracellular organelle part;intracellular part;macromolecular complex;membrane;non-membrane-bounded organelle;nuclear body;nuclear part;nuclear speck;nucleoplasm part;organelle;organelle part;ribonucleoprotein complex;RNA granule;stress granule		22.9935	22.3791	22.3644	21.7895	24.4858	22.0089	22.5467	21.8036	23.3966	22.6783	22.6717	22.9462	22.2179	22.3863	22.2526	22.3768
P61769;H0YLF3;F5H6I0	Beta-2-microglobulin;Beta-2-microglobulin form pI 5.3	B2M	3	35.3	0.941332	1.02256	0.819625	-0.824774	anatomical structure homeostasis;antigen processing and presentation;antigen processing and presentation of exogenous antigen;antigen processing and presentation of exogenous peptide antigen;antigen processing and presentation of exogenous peptide antigen via MHC class I;antigen processing and presentation of exogenous peptide antigen via MHC class I, TAP-dependent;antigen processing and presenta…	binding;identical protein binding;protein binding	adherens junction;anchoring junction;cell junction;cell part;cell-substrate adherens junction;cell-substrate junction;coated vesicle membrane;cytoplasm;cytoplasmic part;cytoplasmic vesicle membrane;cytoplasmic vesicle part;early endosome lumen;early endosome membrane;endocytic vesicle membrane;endoplasmic reticulum lumen;endoplasmic reticulum part;endosomal part;endosome lumen;endosome membrane;E…	Antigen processing and presentation	26.2157	25.8847	25.7228	26.4363	25.0484	26.4305	25.3577	24.1238	26.2862	25.1432	24.1548	25.2767	26.6218	26.7827	26.2865	25.2601
O95816;O95816-2	BAG family molecular chaperone regulator 2	BAG2	12	61.1	1.43887	0.353731	0.897343	0.260742	cellular macromolecule metabolic process;cellular metabolic process;cellular process;cellular protein metabolic process;cellular response to heat;cellular response to stimulus;cellular response to stress;macromolecule metabolic process;metabolic process;primary metabolic process;protein folding;protein metabolic process;response to abiotic stimulus;response to heat;response to stimulus;response t…	binding;identical protein binding;protein binding	cell part;cytoplasmic part;cytosol;intracellular part	Protein processing in endoplasmic reticulum	25.603	25.0787	25.6963	25.606	25.713	25.681	25.7571	25.876	25.475	25.7064	25.8517	25.484	25.9141	26.2427	25.7929	25.9824
O95817	BAG family molecular chaperone regulator 3	BAG3	4	12	0.985685	-0.45156	0.174991	-0.084569	anatomical structure development;biological regulation;brain development;cellular macromolecule metabolic process;cellular metabolic process;cellular process;cellular protein metabolic process;cellular response to abiotic stimulus;cellular response to external stimulus;cellular response to heat;cellular response to mechanical stimulus;cellular response to stimulus;cellular response to stress;deve…		cell part;cell projection;contractile fiber part;cytoplasm;cytoplasmic part;cytosol;intracellular part;membrane;neuron projection;organelle part;plasma membrane;Z disc		22.2029	22.3637	22.1362	22.8079	22.2453	22.6108	22.2274	22.0888	22.5164	22.675	22.8581	22.6571	22.1096	21.6439	22.4982	22.6487
O75531	Barrier-to-autointegration factor;Barrier-to-autointegration factor, N-terminally processed	BANF1	5	55.1	0.643743	-1.04383	1.07217	-1.15935	cell cycle;cell cycle process;cellular component disassembly;cellular component disassembly at cellular level;cellular component organization;cellular component organization at cellular level;cellular component organization or biogenesis;cellular component organization or biogenesis at cellular level;cellular macromolecule metabolic process;cellular membrane organization;cellular metabolic proces…	binding;DNA binding;nucleic acid binding	cell part;chromosome;cytoplasm;cytoplasmic part;cytosol;extracellular membrane-bounded organelle;extracellular organelle;extracellular region part;extracellular vesicular exosome;intracellular membrane-bounded organelle;intracellular non-membrane-bounded organelle;intracellular organelle;intracellular organelle part;intracellular part;membrane-bounded organelle;membrane-bounded vesicle;non-membra…		24.6819	25.1762	25.49	24.7261	22.3962	24.6063	23.7765	24.6578	24.1308	25.3982	24.8437	25.1394	25.0079	21.7385	24.5507	24.0398
P80723;P80723-2	Brain acid soluble protein 1	BASP1	14	73.6	1.61607	1.8771	0.105214	-0.132905	anatomical structure development;anatomical structure morphogenesis;anterior/posterior pattern specification;biological regulation;cell differentiation;cell differentiation involved in kidney development;cell morphogenesis;cell morphogenesis involved in differentiation;cellular component morphogenesis;cellular component organization;cellular component organization or biogenesis;cellular developme…	binding;DNA binding;nucleic acid binding;protein binding;protein binding transcription factor activity;protein domain specific binding;regulatory region DNA binding;regulatory region nucleic acid binding;transcription cofactor activity;transcription corepressor activity;transcription factor binding transcription factor activity;transcription regulatory region DNA binding	cell junction;cell part;cell projection part;cytoplasm;cytoskeleton;extracellular membrane-bounded organelle;extracellular organelle;extracellular region part;extracellular vesicular exosome;growth cone;intracellular membrane-bounded organelle;intracellular non-membrane-bounded organelle;intracellular organelle;intracellular organelle part;intracellular part;membrane;membrane-bounded organelle;me…		26.0974	25.9837	25.9166	24.2669	25.3593	25.9172	25.161	25.2954	22.8886	22.8544	24.8359	25.1145	26.2078	25.6232	25.8059	25.5648
Q07812;Q07812-2;Q07812-5;Q07812-7;Q07812-8	Apoptosis regulator BAX	BAX	2	17.2	1.5333	-1.58658	0.79136	-1.31001	activation of caspase activity;activation of caspase activity by cytochrome c;activation of signaling protein activity involved in unfolded protein response;anatomical structure development;anatomical structure homeostasis;anatomical structure morphogenesis;apoptosis;apoptosis in response to endoplasmic reticulum stress;apoptotic mitochondrial changes;B cell activation;B cell apoptosis;B cell hom…	BH domain binding;BH3 domain binding;binding;channel activity;death domain binding;identical protein binding;lipid binding;passive transmembrane transporter activity;protein binding;protein dimerization activity;protein domain specific binding;protein heterodimerization activity;protein homodimerization activity;transmembrane transporter activity;transporter activity	BAX complex;Bcl-2 family protein complex;cell part;cytoplasmic part;cytosol;endoplasmic reticulum;endoplasmic reticulum membrane;endoplasmic reticulum part;envelope;extracellular membrane-bounded organelle;extracellular organelle;extracellular region part;extracellular vesicular exosome;intracellular membrane-bounded organelle;intracellular organelle;intracellular organelle part;intracellular par…	Amyotrophic lateral sclerosis (ALS);Apoptosis;Colorectal cancer;Huntington's disease;ko05152;Neurotrophin signaling pathway;p53 signaling pathway;Pathways in cancer;Prion diseases;Protein processing in endoplasmic reticulum	21.5622	20.4025	21.6275	21.5096	21.3773	20.2492	17.7846	20.4506	19.5084	21.7853	21.729	20.7943	19.4959	19.0183	19.1984	19.758
Q3SYG4;Q3SYG4-4;C9JRR5;F8WCG5;Q3SYG4-5;Q3SYG4-6;Q3SYG4-2;Q3SYG4-7;Q3SYG4-3	Protein PTHB1	BBS9	1	2.6	1.12729	-1.25119	0.537838	-0.120528	anatomical structure formation involved in morphogenesis;cell differentiation;cell projection assembly;cell projection organization;cellular component assembly;cellular component assembly at cellular level;cellular component assembly involved in morphogenesis;cellular component organization;cellular component organization at cellular level;cellular component organization or biogenesis;cellular co…		BBSome;cell part;cell projection;cell projection membrane;cell projection part;centriolar satellite;ciliary transition zone;cilium;cilium membrane;cilium part;cytoplasmic part;cytoskeletal part;cytosol;intracellular organelle part;intracellular part;macromolecular complex;membrane;membrane part;microtubule organizing center part;organelle part;pericentriolar material;plasma membrane part;protein …		26.2869	26.1076	26.3226	26.3512	26.3017	25.9447	26.0527	26.2871	26.0666	26.8187	26.6169	26.3869	25.8855	25.672	25.7739	23.5531
P51572-2;P51572;C9JMD7;C9JSP1;C9JQ75;C9J0M4	B-cell receptor-associated protein 31	BCAP31	7	22.7	0.843468	0.614189	0.352948	-0.311448	antigen processing and presentation;antigen processing and presentation of peptide antigen;antigen processing and presentation of peptide antigen via MHC class I;apoptosis;biological regulation;calcium ion homeostasis;calcium-mediated signaling;calcium-mediated signaling using intracellular calcium source;cation homeostasis;cell death;cellular calcium ion homeostasis;cellular cation homeostasis;c…		cell part;clathrin-coated vesicle;coated vesicle;cytoplasmic membrane-bounded vesicle;cytoplasmic part;cytoplasmic vesicle;cytosol;endoplasmic reticulum;endoplasmic reticulum membrane;endoplasmic reticulum part;endoplasmic reticulum-Golgi intermediate compartment membrane;Golgi apparatus part;Golgi cisterna membrane;Golgi membrane;integral to endoplasmic reticulum membrane;integral to lumenal sid…	Protein processing in endoplasmic reticulum	26.0637	25.4167	26.0003	25.39	25.1345	26.0811	25.8063	24.6031	24.8932	24.6295	24.5108	25.9173	26.096	25.5089	25.536	25.2667
O14874;O14874-2;O14874-3;H3BTL2;H3BS02	[3-methyl-2-oxobutanoate dehydrogenase [lipoamide]] kinase, mitochondrial	BCKDK	3	9	0.777718	-0.56772	0.472114	0.229843	amine catabolic process;amine metabolic process;branched chain family amino acid catabolic process;branched chain family amino acid metabolic process;carboxylic acid catabolic process;carboxylic acid metabolic process;catabolic process;cellular amine metabolic process;cellular amino acid catabolic process;cellular amino acid metabolic process;cellular catabolic process;cellular ketone metabolic p…	[3-methyl-2-oxobutanoate dehydrogenase (acetyl-transferring)] kinase activity;adenyl nucleotide binding;adenyl ribonucleotide binding;ATP binding;binding;catalytic activity;kinase activity;nucleotide binding;phosphotransferase activity, alcohol group as acceptor;protein kinase activity;protein serine/threonine kinase activity;purine nucleotide binding;purine ribonucleoside triphosphate binding;pu…	cell part;cytoplasmic part;dihydrolipoyl dehydrogenase complex;intracellular membrane-bounded organelle;intracellular organelle;intracellular organelle part;intracellular part;macromolecular complex;membrane-bounded organelle;mitochondrial alpha-ketoglutarate dehydrogenase complex;mitochondrial part;mitochondrial tricarboxylic acid cycle enzyme complex;mitochondrion;organelle;organelle part;prote…		20.8643	20.79	20.7673	20.929	21.5733	21.1837	20.5286	20.9843	20.9558	21.2491	21.1896	22.5113	20.691	20.9982	21.0825	20.8633
Q9BXK5;A0A087WTL4;A0A087WX97;Q9BXK5-4	Bcl-2-like protein 13	BCL2L13	1	2.9	0.350947	0.604017	0.0312152	-0.0797186	activation of caspase activity;apoptosis;biological regulation;cell death;cellular process;death;positive regulation of caspase activity;positive regulation of catalytic activity;positive regulation of hydrolase activity;positive regulation of molecular function;positive regulation of peptidase activity;programmed cell death;regulation of apoptosis;regulation of biological process;regulation of c…	apoptotic protease activator activity;caspase activator activity;caspase regulator activity;enzyme activator activity;enzyme regulator activity;peptidase activator activity;peptidase regulator activity	cell part;cytoplasmic part;integral to membrane;intracellular membrane-bounded organelle;intracellular organelle;intracellular organelle part;intracellular part;intrinsic to membrane;membrane;membrane part;membrane-bounded organelle;mitochondrial membrane;mitochondrial part;mitochondrion;nucleus;organelle;organelle membrane;organelle part		20.3757	20.0368	18.3088	19.922	18.0342	20.77	18.5681	20.952	19.1629	20.6149	18.9293	18.1837	20.7744	19.7399	20.4433	18.3493
Q9NYF8;Q9NYF8-4;Q9NYF8-3;E9PJA7;A0A1W2PQ43;E9PK09;E9PQN2;E9PKI6;E9PK91;Q9NYF8-2	Bcl-2-associated transcription factor 1	BCLAF1	6	9.2	0.333412	-0.182374	0.149909	0.182889	apoptosis;biological regulation;biosynthetic process;cell death;cellular biosynthetic process;cellular macromolecule biosynthetic process;cellular macromolecule metabolic process;cellular metabolic process;cellular nitrogen compound metabolic process;cellular process;cellular response to stimulus;cellular response to stress;death;macromolecule biosynthetic process;macromolecule metabolic process;…	binding;DNA binding;nucleic acid binding	cell part;cytoplasm;intracellular membrane-bounded organelle;intracellular non-membrane-bounded organelle;intracellular organelle;intracellular organelle part;intracellular part;membrane-bounded organelle;non-membrane-bounded organelle;nuclear part;nucleolus;nucleoplasm;nucleus;organelle;organelle part		22.5935	20.7443	22.5398	21.9337	22.4763	21.6394	22.2909	22.1363	22.8707	22.7849	22.4274	22.6312	23.0728	22.2682	22.1048	22.5389
Q9BUT1;D6R9P2;Q9BUT1-3	3-hydroxybutyrate dehydrogenase type 2	BDH2;SLC9B2	1	4.9	0.509455	0.925884	0.0929442	-0.224266	biological regulation;biosynthetic process;carboxylic acid catabolic process;carboxylic acid metabolic process;catabolic process;cation homeostasis;cell differentiation;cellular biosynthetic process;cellular catabolic process;cellular developmental process;cellular ketone metabolic process;cellular lipid catabolic process;cellular lipid metabolic process;cellular metabolic process;cellular proces…	3-hydroxybutyrate dehydrogenase activity;binding;catalytic activity;coenzyme binding;cofactor binding;NAD binding;nucleotide binding;oxidoreductase activity;oxidoreductase activity, acting on CH-OH group of donors;oxidoreductase activity, acting on the CH-CH group of donors;oxidoreductase activity, acting on the CH-CH group of donors, NAD or NADP as acceptor;oxidoreductase activity, acting on the…	cell part;cytoplasm;extracellular membrane-bounded organelle;extracellular organelle;extracellular region part;extracellular vesicular exosome;intracellular part;membrane-bounded organelle;membrane-bounded vesicle;organelle;vesicle	Butanoate metabolism;Synthesis and degradation of ketone bodies	20.5502	20.5172	19.9251	18.8006	20.4381	17.3919	20.6564	20.4097	19.3795	18.1643	20.5066	17.509	20.1515	18.3269	20.5735	20.211
P21810	Biglycan	BGN	4	16.3	1.36245	-0.836496	0.418412	-0.279152	amine metabolic process;aminoglycan biosynthetic process;aminoglycan catabolic process;aminoglycan metabolic process;biosynthetic process;blood vessel remodeling;carbohydrate biosynthetic process;carbohydrate catabolic process;carbohydrate metabolic process;catabolic process;cellular biosynthetic process;cellular catabolic process;cellular component organization;cellular component organization at…	binding;carbohydrate binding;extracellular matrix binding;extracellular matrix structural constituent;glycosaminoglycan binding;pattern binding;polysaccharide binding;structural molecule activity	cell part;cell surface;cytoplasmic membrane-bounded vesicle;cytoplasmic part;cytoplasmic vesicle;extracellular matrix;extracellular membrane-bounded organelle;extracellular organelle;extracellular region;extracellular region part;extracellular vesicular exosome;Golgi apparatus part;Golgi lumen;intracellular membrane-bounded organelle;intracellular organelle;intracellular organelle lumen;intracell…		20.2372	19.9683	20.4659	20.4093	20.4574	19.8418	19.2805	20.3844	21.6218	21.6897	21.3802	21.3534	20.3894	20.5181	21.6029	20.1887
Q13867;K7ESE8;J3KSD8;K7ES02	Bleomycin hydrolase	BLMH	1	2.4	1.9645	-1.02413	0.474261	-0.421155	antigen processing and presentation;antigen processing and presentation of peptide antigen;antigen processing and presentation of peptide antigen via MHC class I;cellular macromolecule metabolic process;cellular metabolic process;cellular process;cellular protein metabolic process;immune system process;macromolecule metabolic process;macromolecule modification;metabolic process;primary metabolic …	aminopeptidase activity;carboxypeptidase activity;catalytic activity;cysteine-type endopeptidase activity;cysteine-type peptidase activity;endopeptidase activity;exopeptidase activity;hydrolase activity;peptidase activity;peptidase activity, acting on L-amino acid peptides	cell part;cytoplasm;cytoplasmic part;cytosol;extracellular membrane-bounded organelle;extracellular organelle;extracellular region part;extracellular vesicular exosome;intracellular membrane-bounded organelle;intracellular organelle;intracellular organelle part;intracellular part;membrane-bounded organelle;membrane-bounded vesicle;nuclear part;nucleoplasm;nucleus;organelle;organelle part;vesicle		20.294	20.236	20.7151	20.453	19.9088	20.0833	19.0648	20.9565	20.1972	20.7223	20.8761	20.4146	19.1986	19.0783	19.7509	20.086
P53004	Biliverdin reductase A	BLVRA	3	10.1	0.731423	-0.600746	0.966518	-1.46281	catabolic process;cellular catabolic process;cellular metabolic process;cellular nitrogen compound catabolic process;cellular nitrogen compound metabolic process;cellular process;cofactor catabolic process;cofactor metabolic process;heme catabolic process;heme metabolic process;heterocycle catabolic process;heterocycle metabolic process;metabolic process;nitrogen compound metabolic process;oxidat…	biliverdin reductase activity;binding;catalytic activity;cation binding;ion binding;metal ion binding;oxidoreductase activity;oxidoreductase activity, acting on the CH-CH group of donors;oxidoreductase activity, acting on the CH-CH group of donors, NAD or NADP as acceptor;transition metal ion binding;zinc ion binding	cell part;cytoplasmic part;cytosol;extracellular membrane-bounded organelle;extracellular organelle;extracellular region part;extracellular vesicular exosome;intracellular part;membrane-bounded organelle;membrane-bounded vesicle;organelle;vesicle	Porphyrin and chlorophyll metabolism	21.4995	21.6	21.1588	21.8898	21.1871	18.0781	21.3285	19.703	20.9101	20.6526	21.7914	21.5736	20.8886	19.7682	20.7404	21.1275
P30043;M0R192;M0QZL1	Flavin reductase (NADPH)	BLVRB	4	23.3	1.07607	-1.08452	1.31789	-0.825263	catabolic process;cellular catabolic process;cellular metabolic process;cellular nitrogen compound catabolic process;cellular nitrogen compound metabolic process;cellular process;cofactor catabolic process;cofactor metabolic process;heme catabolic process;heme metabolic process;heterocycle catabolic process;heterocycle metabolic process;metabolic process;nitrogen compound metabolic process;pigmen…	biliverdin reductase activity;catalytic activity;flavin reductase activity;oxidoreductase activity;oxidoreductase activity, acting on the CH-CH group of donors;oxidoreductase activity, acting on the CH-CH group of donors, NAD or NADP as acceptor;oxidoreductase activity, acting on the CH-NH group of donors;oxidoreductase activity, acting on the CH-NH group of donors, NAD or NADP as acceptor	cell part;cytoplasm;cytoplasmic part;cytosol;extracellular membrane-bounded organelle;extracellular organelle;extracellular region part;extracellular vesicular exosome;intracellular organelle part;intracellular part;membrane;membrane-bounded organelle;membrane-bounded vesicle;nuclear part;nucleoplasm;organelle;organelle part;plasma membrane;vesicle	Porphyrin and chlorophyll metabolism;Riboflavin metabolism	21.8668	21.296	21.7371	21.2946	20.3643	21.3377	21.1103	20.0811	22.7742	20.5116	22.5768	21.9293	21.1417	20.7402	20.6294	20.9425
Q14137;Q14137-2	Ribosome biogenesis protein BOP1	BOP1	1	3.1	0.357246	-0.584326	0.377571	0.443667	biological regulation;cell proliferation;cellular component biogenesis;cellular component biogenesis at cellular level;cellular component organization or biogenesis;cellular component organization or biogenesis at cellular level;cellular macromolecule metabolic process;cellular metabolic process;cellular nitrogen compound metabolic process;cellular process;cleavage in ITS2 between 5.8S rRNA and L…	binding;ribonucleoprotein binding	cell part;intracellular organelle part;intracellular part;macromolecular complex;nuclear part;nucleolar part;nucleoplasm;organelle part;PeBoW complex;preribosome;preribosome, large subunit precursor;protein complex;ribonucleoprotein complex		17.9637	20.0467	19.3628	19.9018	19.3876	20.0714	19.4828	20.1079	19.1977	20.5122	19.2173	19.1406	17.1351	19.1271	19.514	19.9543
O60885;O60885-2;M0QZD9;O60885-3	Bromodomain-containing protein 4	BRD4	1	1.2	1.34568	-0.80536	0.0522498	-0.0263162	biological regulation;biosynthetic process;cell cycle process;cell proliferation;cellular biosynthetic process;cellular component organization;cellular component organization at cellular level;cellular component organization or biogenesis;cellular component organization or biogenesis at cellular level;cellular macromolecule biosynthetic process;cellular macromolecule metabolic process;cellular me…	binding;chromatin binding;DNA binding;histone acetyl-lysine binding;histone binding;nucleic acid binding;p53 binding;protein binding	carboxy-terminal domain protein kinase complex;cell part;chromatin;chromosomal part;chromosome;condensed chromosome;condensed nuclear chromosome;cytoplasm;intracellular membrane-bounded organelle;intracellular non-membrane-bounded organelle;intracellular organelle;intracellular organelle part;intracellular part;macromolecular complex;membrane-bounded organelle;non-membrane-bounded organelle;nucle…		18.8225	19.2978	19.3474	18.989	19.225	18.8251	19.3641	18.9371	19.6751	19.3958	19.3802	19.3789	19.0816	17.7408	18.7735	19.0126
Q8TDN6	Ribosome biogenesis protein BRX1 homolog	BRIX1	9	36.5	0.524394	0.176708	0.872088	0.491091	cellular component assembly;cellular component assembly at cellular level;cellular component organization;cellular component organization at cellular level;cellular component organization or biogenesis;cellular component organization or biogenesis at cellular level;cellular macromolecular complex assembly;cellular macromolecular complex subunit organization;cellular process;macromolecular complex…		cell part;intracellular membrane-bounded organelle;intracellular non-membrane-bounded organelle;intracellular organelle;intracellular organelle part;intracellular part;membrane-bounded organelle;non-membrane-bounded organelle;nuclear part;nucleolus;nucleus;organelle;organelle part		23.4897	22.6281	23.031	22.8379	23.8745	23.506	22.8796	23.6909	23.4826	23.5825	23.334	23.3922	23.8843	23.82	23.2465	23.5473
Q8WUW1;Q8WUW1-2	Protein BRICK1	BRK1	1	17.3	1.95932	-0.526928	0.116491	0.033576	actin cytoskeleton organization;actin filament-based process;biological regulation;cell motility;cell surface receptor linked signaling pathway;cellular component assembly;cellular component movement;cellular component organization;cellular component organization at cellular level;cellular component organization or biogenesis;cellular component organization or biogenesis at cellular level;cellula…	binding;protein binding;protein complex binding	cell part;cell projection;cytoplasmic part;cytoskeleton;cytosol;extracellular membrane-bounded organelle;extracellular organelle;extracellular region part;extracellular vesicular exosome;intracellular non-membrane-bounded organelle;intracellular organelle;intracellular part;lamellipodium;macromolecular complex;membrane-bounded organelle;membrane-bounded vesicle;non-membrane-bounded organelle;orga…	Regulation of actin cytoskeleton	20.6005	20.9308	20.8077	20.6059	20.7977	20.6296	20.698	20.954	20.7608	21.2819	20.8727	20.9665	20.2154	20.6678	20.4532	20.4379
P35613;P35613-4;A0A087X2B5;P35613-2;I3L192;A0A087WUV8;P35613-3;R4GMX5	Basigin	BSG	6	23.4	0.256472	0.232267	0.358931	0.159842	anatomical structure development;anatomical structure morphogenesis;biological regulation;blood coagulation;carboxylic acid metabolic process;cell migration;cell motility;cell surface receptor linked signaling pathway;cellular component disassembly;cellular component disassembly at cellular level;cellular component movement;cellular component organization;cellular component organization at cellul…	binding;carbohydrate binding;mannose binding;monosaccharide binding;sugar binding	acrosomal membrane;adherens junction;anchoring junction;cell junction;cell part;cell-substrate adherens junction;cell-substrate junction;cytoplasmic membrane-bounded vesicle;cytoplasmic part;cytoplasmic vesicle;cytoplasmic vesicle membrane;cytoplasmic vesicle part;extracellular membrane-bounded organelle;extracellular organelle;extracellular region part;extracellular vesicular exosome;focal adhes…		24.849	24.0842	24.4452	24.4794	24.7344	24.6918	24.7785	24.2925	23.1474	24.4056	24.4601	24.7216	24.7266	24.2326	24.2476	24.4569
Q10588;H0Y984;A6NC48;Q10588-2	ADP-ribosyl cyclase/cyclic ADP-ribose hydrolase 2	BST1	3	10.4	0.688174	-0.635942	0.595758	-1.06392	biological regulation;developmental process;humoral immune response;immune response;immune system process;metabolic process;multicellular organismal development;multicellular organismal process;positive regulation of B cell activation;positive regulation of B cell proliferation;positive regulation of biological process;positive regulation of cell activation;positive regulation of cell proliferati…	catalytic activity;hydrolase activity;hydrolase activity, acting on glycosyl bonds;hydrolase activity, hydrolyzing N-glycosyl compounds;lyase activity;NAD(P)+ nucleosidase activity;NAD+ nucleosidase activity;phosphorus-oxygen lyase activity;transferase activity	anchored to membrane;cell part;extracellular membrane-bounded organelle;extracellular organelle;extracellular region part;extracellular vesicular exosome;extrinsic to membrane;intrinsic to membrane;membrane;membrane part;membrane-bounded organelle;membrane-bounded vesicle;organelle;plasma membrane;vesicle	Calcium signaling pathway;Nicotinate and nicotinamide metabolism;Pancreatic secretion;Salivary secretion	20.7663	21.3962	19.874	21.5777	18.1013	20.7228	19.1315	21.403	21.4097	22.4513	20.3146	21.5523	20.8805	21.0031	20.5907	20.7099
P20290;P20290-2	Transcription factor BTF3	BTF3	2	25.7	0.967791	-1.60989	2.05712	-1.33817	biological regulation;biosynthetic process;cellular biosynthetic process;cellular macromolecule biosynthetic process;cellular macromolecule metabolic process;cellular metabolic process;cellular nitrogen compound metabolic process;cellular process;chordate embryonic development;developmental process;embryo development;embryo development ending in birth or egg hatching;establishment of localization…		cell part;cytoplasm;intracellular membrane-bounded organelle;intracellular organelle;intracellular part;membrane-bounded organelle;nucleus;organelle		22.0861	21.9564	22.2872	22.2157	20.3299	20.3395	20.7373	21.786	20.1433	21.9769	22.4381	22.4555	19.2287	18.8803	21.6204	20.8448
Q96K17;E9PL10;Q96K17-2	Transcription factor BTF3 homolog 4;Transcription factor BTF3	BTF3L4	4	45.6	1.466	-1.04116	1.21196	-0.91097					22.9415	23.2437	22.9884	23.0109	21.3017	21.8271	22.2631	23.1488	21.9756	23.1314	23.2302	23.1749	21.7239	21.2436	22.0467	22.3331
O43684;J3QT28;O43684-2;J3QSX4	Mitotic checkpoint protein BUB3	BUB3	6	26.2	1.50354	-0.758251	1.08379	-0.525693	anaphase-promoting complex-dependent proteasomal ubiquitin-dependent protein catabolic process;attachment of spindle microtubules to chromosome;attachment of spindle microtubules to kinetochore;biological regulation;catabolic process;cell cycle;cell cycle checkpoint;cell cycle process;cell division;cellular catabolic process;cellular component organization;cellular component organization at cellu…		cell part;chromosomal part;condensed chromosome kinetochore;cytoplasmic part;cytosol;intracellular non-membrane-bounded organelle;intracellular organelle;intracellular organelle part;intracellular part;kinetochore;macromolecular complex;non-membrane-bounded organelle;nuclear part;nucleoplasm;organelle;organelle part;protein complex	Cell cycle;Cell cycle - yeast	22.0774	23.1484	22.4133	22.3103	21.7206	21.973	21.9383	22.2147	22.1109	23.3713	22.709	22.7452	22.222	21.9143	21.8261	21.9411
Q7L1Q6;Q7L1Q6-4;Q7L1Q6-3;Q7L1Q6-2	Basic leucine zipper and W2 domain-containing protein 1	BZW1	7	19.3	2.75666	-1.4422	1.96145	-0.950937	anatomical structure development;biological regulation;biosynthetic process;cell differentiation;cellular biosynthetic process;cellular developmental process;cellular macromolecule biosynthetic process;cellular macromolecule metabolic process;cellular metabolic process;cellular nitrogen compound metabolic process;cellular process;developmental process;macromolecule biosynthetic process;macromolec…		cell part;cytoplasm;intracellular part;membrane		23.7438	22.8034	23.394	23.4618	22.5197	21.8886	22.6252	22.5657	24.3271	23.7178	24.0431	23.8316	22.2044	22.1249	22.6892	23.1324
Q9H0W9;E9PQS1;A0A087WT99;A0A1W2PRB8;Q9H0W9-3;Q9H0W9-2;E9PR95;E9PSC3;E9PLC5;E9PLB3;E9PIP1;E9PPB5;E9PJU8;Q9H0W9-4	Ester hydrolase C11orf54	C11orf54	2	9.2	1.27465	-0.599524	1.18417	-0.577007	metabolic process	binding;catalytic activity;cation binding;hydrolase activity;hydrolase activity, acting on ester bonds;ion binding;metal ion binding;transition metal ion binding;zinc ion binding	cell part;extracellular membrane-bounded organelle;extracellular organelle;extracellular region part;extracellular vesicular exosome;intracellular membrane-bounded organelle;intracellular organelle;intracellular part;membrane-bounded organelle;membrane-bounded vesicle;nucleus;organelle;vesicle		19.8495	19.6216	20.1845	19.8185	19.0479	19.4226	18.8269	19.8687	19.8049	19.9711	20.0777	19.5731	19.5321	18.601	19.3393	19.5564
Q9Y224;G3V4C6	UPF0568 protein C14orf166	C14orf166	11	55.7	0.445791	-0.256083	0.0134073	0.00917435	biological regulation;biosynthetic process;cellular biosynthetic process;cellular macromolecule biosynthetic process;cellular macromolecule metabolic process;cellular metabolic process;cellular nitrogen compound metabolic process;cellular process;establishment of localization;establishment of RNA localization;macromolecule biosynthetic process;macromolecule metabolic process;metabolic process;ncR…	basal RNA polymerase II transcription machinery binding;basal transcription machinery binding;binding;enzyme binding;identical protein binding;nucleic acid binding;protein binding;RNA binding;RNA polymerase binding;RNA polymerase core enzyme binding;RNA polymerase II core binding	cell part;cytoplasm;cytoplasmic part;cytoskeletal part;cytosol;intracellular membrane-bounded organelle;intracellular organelle;intracellular organelle part;intracellular part;macromolecular complex;membrane-bounded organelle;microtubule organizing center;nuclear part;nucleoplasm;nucleus;organelle;organelle part;perinuclear region of cytoplasm;protein complex;tRNA-splicing ligase complex		24.3424	24.6334	24.2368	24.2753	24.1381	23.9284	24.593	24.8651	25.1827	24.5956	25.0762	24.3215	24.5588	24.1247	24.57	24.8981
Q9H425;Q9H425-3;E5RI90	Uncharacterized protein C1orf198	C1orf198	3	13.8	0.769963	1.079	1.84637	1.12651			cell part;cytoplasm;intracellular part		20.9579	20.1158	21.6219	21.2467	22.3317	22.0809	21.9509	22.0849	19.7203	19.556	22.01	21.9959	22.1024	21.6429	21.8073	22.0456
Q07021;I3L3Q7;I3L3B0	Complement component 1 Q subcomponent-binding protein, mitochondrial	C1QBP	5	35.8	1.96019	-0.518756	0.217811	0.113045	activation of immune response;apoptosis;biological regulation;biosynthetic process;blood coagulation;blood coagulation, intrinsic pathway;cell death;cellular biosynthetic process;cellular component assembly;cellular component assembly at cellular level;cellular component organization;cellular component organization at cellular level;cellular component organization or biogenesis;cellular component…	adrenergic receptor binding;binding;carbohydrate binding;complement binding;complement component C1q binding;glycosaminoglycan binding;G-protein-coupled receptor binding;hyaluronic acid binding;kininogen binding;mRNA binding;nucleic acid binding;opsonin binding;pattern binding;polysaccharide binding;protein binding;protein binding transcription factor activity;receptor binding;RNA binding;transcr…	cell part;cell surface;cytoplasm;cytoplasmic part;cytosol;extracellular region part;extracellular space;intracellular membrane-bounded organelle;intracellular non-membrane-bounded organelle;intracellular organelle;intracellular organelle lumen;intracellular organelle part;intracellular part;membrane;membrane-bounded organelle;membrane-enclosed lumen;mitochondrial matrix;mitochondrial part;mitocho…		25.1412	24.9765	25.3465	25.3148	25.3922	25.1938	24.8708	25.7746	25.2899	25.7391	25.661	25.4756	24.9377	24.7798	25.1413	25.2318
P30042;H7C1F6;A0A0B4J2D5;A0A096LPI6;A0A096LNH5;H7C2G3;A0A0B4J2H4;P30042-2;A0A096LNJ1;A0A096LP73;F2Z2Q0;A0A096LP12	ES1 protein homolog, mitochondrial	C21orf33	4	26.5	0.326414	0.2676	1.4802	0.523663			cell part;cytoplasmic part;intracellular membrane-bounded organelle;intracellular organelle;intracellular part;membrane-bounded organelle;mitochondrion;organelle		23.2453	23.1477	22.7903	23.3689	23.9814	23.2918	23.6252	23.7486	22.6543	24.1255	23.5286	23.2244	23.7903	24.0508	23.4207	23.3414
Q9BRJ6;C9JQV0;H7C0T1;H7C2R9	Uncharacterized protein C7orf50	C7orf50	2	18.6	0.601581	-0.993484	0.306556	0.497541					18.9847	18.5017	19.2919	20.3215	18.9807	20.5056	18.6504	20.9533	20.7394	19.5969	20.9334	21.0678	18.7963	19.7583	21.5019	18.3071
Q9H8G2;Q9H8G2-2	Caspase activity and apoptosis inhibitor 1	CAAP1	1	2.2	0.43728	0.431717	0.157372	0.096911	apoptosis;cell death;cellular process;death;programmed cell death				18.5734	18.7676	19.4114	19.0186	19.4685	19.032	18.8802	18.7779	19.4792	18.6539	17.8072	18.8559	18.5982	19.8774	19.1626	18.8849
P54289;P54289-4;P54289-5;P54289-3;P54289-2	Voltage-dependent calcium channel subunit alpha-2/delta-1;Voltage-dependent calcium channel subunit alpha-2-1;Voltage-dependent calcium channel subunit delta-1	CACNA2D1	7	9.2	0.506253	1.18926	1.29692	0.708605	biological regulation;calcium ion transmembrane transport;calcium ion transport;cation transport;cellular process;divalent inorganic cation transport;divalent metal ion transport;establishment of localization;ion transmembrane transport;ion transport;metal ion transport;regulation of biological process;regulation of calcium ion transport;regulation of ion transport;regulation of localization;regu…	binding;calcium channel activity;calcium channel regulator activity;cation binding;cation channel activity;cation transmembrane transporter activity;channel activity;channel regulator activity;gated channel activity;ion binding;ion channel activity;ion transmembrane transporter activity;metal ion binding;passive transmembrane transporter activity;substrate-specific channel activity;substrate-spec…	calcium channel complex;cation channel complex;cell part;cytoplasmic part;endoplasmic reticulum;extracellular membrane-bounded organelle;extracellular organelle;extracellular region part;extracellular vesicular exosome;intracellular membrane-bounded organelle;intracellular organelle;intracellular part;ion channel complex;macromolecular complex;membrane part;membrane-bounded organelle;membrane-bou…	Arrhythmogenic right ventricular cardiomyopathy (ARVC);Cardiac muscle contraction;Dilated cardiomyopathy;Hypertrophic cardiomyopathy (HCM);MAPK signaling pathway	20.9652	20.758	21.4982	21.0039	22.1661	21.7177	21.0925	22.0834	20.3228	21.7306	18.3798	19.7209	21.9126	21.9898	22.2395	18.7693
Q9HB71;Q9HB71-3	Calcyclin-binding protein	CACYBP	3	21.5	0.917764	-1.47778	1.81863	-1.17954	aging;biological regulation;cardiac cell differentiation;cardiac muscle cell differentiation;cell differentiation;cellular developmental process;cellular process;cellular response to calcium ion;cellular response to chemical stimulus;cellular response to inorganic substance;cellular response to metal ion;cellular response to stimulus;developmental process;muscle cell differentiation;negative regu…	binding;identical protein binding;protein binding;protein dimerization activity;protein homodimerization activity	beta-catenin destruction complex;cell body;cell part;cell projection;cytoplasm;cytoplasmic part;extracellular membrane-bounded organelle;extracellular organelle;extracellular region part;extracellular vesicular exosome;intracellular organelle part;intracellular part;macromolecular complex;membrane-bounded organelle;membrane-bounded vesicle;membrane-enclosed lumen;neuron projection;nuclear envelop…	Wnt signaling pathway	22.7842	23.2112	22.8738	22.993	21.3227	21.1243	22.1376	22.5595	21.0834	23.872	22.9798	23.2174	20.8351	19.9791	21.9923	22.4349
P27708;F8VPD4	CAD protein;Glutamine-dependent carbamoyl-phosphate synthase;Aspartate carbamoyltransferase;Dihydroorotase	CAD	19	11.8	1.12645	-0.431055	0.383075	-0.297988	amide biosynthetic process;amine biosynthetic process;amine catabolic process;amine metabolic process;anatomical structure development;anatomical structure morphogenesis;arginine biosynthetic process;arginine metabolic process;biological regulation;biosynthetic process;body fluid secretion;carbamoyl phosphate biosynthetic process;carbamoyl phosphate metabolic process;carboxylic acid biosynthetic …	adenyl nucleotide binding;adenyl ribonucleotide binding;amine binding;amino acid binding;aspartate binding;aspartate carbamoyltransferase activity;ATP binding;binding;carbamoyl-phosphate synthase (ammonia) activity;carbamoyl-phosphate synthase (glutamine-hydrolyzing) activity;carbon-nitrogen ligase activity, with glutamine as amido-N-donor;carboxyl- or carbamoyltransferase activity;carboxylic aci…	axon part;cell body;cell part;cell projection;cell projection part;cytoplasmic part;cytosol;extracellular membrane-bounded organelle;extracellular organelle;extracellular region part;extracellular vesicular exosome;intracellular membrane-bounded organelle;intracellular organelle;intracellular organelle part;intracellular part;macromolecular complex;membrane;membrane-bounded organelle;membrane-bou…	Alanine, aspartate and glutamate metabolism;Pyrimidine metabolism	22.8656	23.4392	23.0147	23.5818	23.7885	22.4632	22.7041	22.7536	23.3033	24.0929	23.9018	23.8006	23.0703	23.2789	23.5602	23.4648
Q05682-4;Q05682-5;E9PGZ1;C9J813	Caldesmon	CALD1	3	2.4	3.98335	1.91579	0.939542	0.402786	cellular component movement;cellular process;multicellular organismal process;muscle contraction;muscle system process;system process	actin binding;binding;calmodulin binding;cytoskeletal protein binding;protein binding;tropomyosin binding	actin cap;actin cytoskeleton;cell cortex part;cell part;contractile fiber;cytoplasmic part;cytoskeletal part;cytoskeleton;cytosol;intracellular non-membrane-bounded organelle;intracellular organelle;intracellular organelle part;intracellular part;membrane;myofibril;non-membrane-bounded organelle;organelle;organelle part;plasma membrane	Vascular smooth muscle contraction	29.2284	28.9727	29.1398	29.3564	29.5877	30.1214	29.4497	29.1496	28.5792	28.6114	27.8315	27.9915	30.2868	29.9747	30.154	30.2613
P0DP25;P0DP24;P0DP23;H0Y7A7;E7ETZ0;E7EMB3;Q96HY3;G3V361;G3V226		CALM2;CALM1	10	79.2	0.206481	-0.0751467	0.178547	0.0801878		binding;calcium ion binding;catalytic activity;cation binding;ion binding;kinase activity;metal ion binding;transferase activity;transferase activity, transferring phosphorus-containing groups	extracellular membrane-bounded organelle;extracellular organelle;extracellular region part;extracellular vesicular exosome;membrane-bounded organelle;membrane-bounded vesicle;organelle;vesicle	Alzheimer's disease;Calcium signaling pathway;Gastric acid secretion;Glioma;GnRH signaling pathway;Insulin signaling pathway;ko05152;Long-term potentiation;Melanogenesis;Neurotrophin signaling pathway;Olfactory transduction;Oocyte meiosis;Phosphatidylinositol signaling system;Phototransduction;Phototransduction - fly;Plant-pathogen interaction;Salivary secretion;Vascular smooth muscle contraction	27.2219	27.3708	27.6082	27.5004	27.1593	27.3337	27.7801	27.7489	27.532	27.5511	27.2423	27.2595	27.6572	27.1553	27.1626	27.3092
P27797;K7EJB9	Calreticulin	CALR	28	82.7	0.788112	0.236073	0.00393482	-0.000882149	actin cytoskeleton organization;actin filament-based process;aging;antigen processing and presentation;antigen processing and presentation of exogenous antigen;antigen processing and presentation of exogenous peptide antigen;antigen processing and presentation of exogenous peptide antigen via MHC class I;antigen processing and presentation of exogenous peptide antigen via MHC class I, TAP-depende…	androgen receptor binding;binding;calcium ion binding;carbohydrate binding;cation binding;chaperone binding;complement binding;complement component C1q binding;DNA binding;enzyme binding;glycoprotein binding;hormone binding;hormone receptor binding;integrin binding;ion binding;iron ion binding;metal ion binding;mRNA binding;nuclear hormone receptor binding;nucleic acid binding;opsonin binding;pep…	acrosomal vesicle;adherens junction;anchoring junction;cell junction;cell part;cell surface;cell-substrate adherens junction;cell-substrate junction;cytoplasm;cytoplasmic membrane-bounded vesicle;cytoplasmic membrane-bounded vesicle lumen;cytoplasmic part;cytoplasmic vesicle;cytoplasmic vesicle part;cytosol;endocytic vesicle lumen;endoplasmic reticulum;endoplasmic reticulum lumen;endoplasmic reti…	Antigen processing and presentation;Chagas disease (American trypanosomiasis);Phagosome;Protein processing in endoplasmic reticulum	29.1296	29.1804	29.0038	28.9707	29.0414	29.2323	29.0294	28.9779	28.921	29.1831	28.7253	28.4988	29.0843	28.9956	29.1397	29.0529
O43852;O43852-3;O43852-6;O43852-15;O43852-5;H0Y875;O43852-9;O43852-10	Calumenin	CALU	3	11.1	0.345804	0.0945768	1.97066	0.289828	biological regulation;blood coagulation;cell activation;cellular process;coagulation;establishment of localization;establishment of localization in cell;exocytosis;hemostasis;multicellular organismal process;platelet activation;platelet degranulation;regulation of biological quality;regulation of body fluid levels;secretion;secretion by cell;transport;vesicle-mediated transport	binding;calcium ion binding;cation binding;ion binding;metal ion binding	cell part;cytoplasmic membrane-bounded vesicle;cytoplasmic part;cytoplasmic vesicle;endoplasmic reticulum;endoplasmic reticulum lumen;endoplasmic reticulum part;extracellular region;Golgi apparatus;intracellular membrane-bounded organelle;intracellular organelle;intracellular organelle lumen;intracellular organelle part;intracellular part;melanosome;membrane;membrane-bounded organelle;membrane-bo…		28.4362	28.3403	28.6395	28.504	28.8746	28.7867	28.7779	28.64	28.6838	28.318	28.6567	28.523	28.8082	28.7186	28.4255	28.6075
O43852-4;O43852-2;O43852-8	Calumenin	CALU	2	5.9	0.689063	0.774071	1.0126	-0.293626	biological regulation;blood coagulation;cell activation;cellular process;coagulation;establishment of localization;establishment of localization in cell;exocytosis;hemostasis;multicellular organismal process;platelet activation;platelet degranulation;regulation of biological quality;regulation of body fluid levels;secretion;secretion by cell;transport;vesicle-mediated transport	binding;calcium ion binding;cation binding;ion binding;metal ion binding	cell part;cytoplasmic membrane-bounded vesicle;cytoplasmic part;cytoplasmic vesicle;endoplasmic reticulum;endoplasmic reticulum lumen;endoplasmic reticulum part;extracellular region;Golgi apparatus;intracellular membrane-bounded organelle;intracellular organelle;intracellular organelle lumen;intracellular organelle part;intracellular part;melanosome;membrane;membrane-bounded organelle;membrane-bo…		23.7482	23.8172	23.6547	23.5181	23.4007	23.4066	23.7078	23.0486	23.3867	21.332	22.7975	23.7804	23.8372	23.5298	23.4207	23.605
E9PBG7;E9PF82;Q13557;Q13557-8;D6R938;Q13557-12;Q13557-10;Q13557-6;Q13557-11;Q13557-3;Q13557-9;Q13557-5;Q13557-4	Calcium/calmodulin-dependent protein kinase type II subunit delta	CAMK2D	13	35.9	1.85628	-0.3274	0.516667	-0.249242	activation of meiosis involved in egg activation;anatomical structure development;biological regulation;calcium ion homeostasis;calcium ion transport;calcium-mediated signaling;cation homeostasis;cation transport;cell communication;cell cycle process;cell differentiation;cell growth;cell growth involved in cardiac muscle cell development;cell surface receptor linked signaling pathway;cell-cell si…	adenyl nucleotide binding;adenyl ribonucleotide binding;ATP binding;binding;calcium-dependent protein serine/threonine phosphatase activity;calmodulin binding;calmodulin-dependent protein kinase activity;catalytic activity;channel inhibitor activity;channel regulator activity;cytoskeletal protein binding;glutamate receptor binding;hydrolase activity;hydrolase activity, acting on ester bonds;ident…	axon part;calcium channel complex;cation channel complex;cell body;cell junction;cell part;cell projection part;cell-cell contact zone;cell-cell junction;cytoplasm;cytoplasmic part;cytoplasmic vesicle membrane;cytoplasmic vesicle part;cytoskeletal part;cytosol;endocytic vesicle membrane;endoplasmic reticulum membrane;endoplasmic reticulum part;initial segment;intercalated disc;intracellular membr…	Calcium signaling pathway;ErbB signaling pathway;Gastric acid secretion;Glioma;GnRH signaling pathway;ko05152;Long-term potentiation;Melanogenesis;Neurotrophin signaling pathway;Olfactory transduction;Oocyte meiosis;Phototransduction - fly;Wnt signaling pathway	24.2574	24.0438	24.6554	24.5749	24.1767	24.1623	23.6831	24.5125	24.1745	24.3083	24.0789	24.1673	24.0256	23.6319	23.8488	23.9131
Q86VP6;Q86VP6-2;A0A0C4DGH5	Cullin-associated NEDD8-dissociated protein 1	CAND1	29	31.6	1.92979	-0.797246	0.0262784	-0.0123968	biological regulation;cell differentiation;cellular component assembly;cellular component assembly at cellular level;cellular component organization;cellular component organization at cellular level;cellular component organization or biogenesis;cellular component organization or biogenesis at cellular level;cellular developmental process;cellular macromolecular complex assembly;cellular macromole…		cell part;cullin-RING ubiquitin ligase complex;cytoplasm;extracellular membrane-bounded organelle;extracellular organelle;extracellular region part;extracellular vesicular exosome;intracellular membrane-bounded organelle;intracellular organelle;intracellular organelle part;intracellular part;macromolecular complex;membrane;membrane-bounded organelle;membrane-bounded vesicle;nuclear part;nucleopla…		26.154	26.002	26.0101	26.2574	26.1767	25.6635	26.1785	26.3552	26.0856	26.9526	26.7796	26.4145	25.454	25.852	25.7602	25.9771
P27824;P27824-2;P27824-3	Calnexin	CANX	29	46.8	0.174526	0.0605717	1.55572	0.366971	aging;antigen processing and presentation;antigen processing and presentation of exogenous antigen;antigen processing and presentation of exogenous peptide antigen;antigen processing and presentation of exogenous peptide antigen via MHC class II;antigen processing and presentation of peptide antigen;antigen processing and presentation of peptide antigen via MHC class I;antigen processing and pres…	binding;calcium ion binding;carbohydrate binding;cation binding;ion binding;metal ion binding	axon;cell body;cell part;cell projection;cell projection cytoplasm;cell projection part;cytoplasmic membrane-bounded vesicle;cytoplasmic part;cytoplasmic vesicle;dendrite cytoplasm;dendritic spine;endoplasmic reticulum;endoplasmic reticulum lumen;endoplasmic reticulum membrane;endoplasmic reticulum part;ER-mitochondrion membrane contact site;extracellular membrane-bounded organelle;extracellular …	Antigen processing and presentation;Phagosome;Protein processing in endoplasmic reticulum	28.3535	28.1979	28.0364	28.147	28.766	28.3656	28.3612	28.7099	28.4448	28.3983	28.4393	28.101	28.6696	28.484	28.2788	28.1933
Q01518;Q01518-2	Adenylyl cyclase-associated protein 1	CAP1	25	60	0.827917	-0.517148	1.38932	-0.589037	actin cytoskeleton organization;actin filament-based process;activation of adenylate cyclase activity;ameboidal cell migration;axon guidance;biological regulation;blood coagulation;cell activation;cell migration;cell motility;cellular component movement;cellular component organization;cellular component organization at cellular level;cellular component organization or biogenesis;cellular componen…		adherens junction;anchoring junction;cell cortex part;cell junction;cell part;cell-substrate adherens junction;cell-substrate junction;cortical actin cytoskeleton;cortical cytoskeleton;cytoplasmic part;cytoskeletal part;cytoskeleton;extracellular membrane-bounded organelle;extracellular organelle;extracellular region part;extracellular vesicular exosome;focal adhesion;intracellular non-membrane-b…		28.2398	27.436	27.7835	28.0435	26.9008	27.2659	27.5962	27.3838	27.4481	27.1347	28.3614	27.983	26.8669	27.0591	27.4842	27.4485
P40123;A0A087X0J3;A0A087WZ15;P40123-2;B7Z385;E9PDI2;P40123-3	Adenylyl cyclase-associated protein 2;Adenylyl cyclase-associated protein	CAP2	5	18.7	0.184289	-0.172207	1.42095	0.419161	activation of adenylate cyclase activity;anatomical structure morphogenesis;axon guidance;biological regulation;cell morphogenesis;cellular component morphogenesis;cellular component organization;cellular component organization at cellular level;cellular component organization or biogenesis;cellular component organization or biogenesis at cellular level;cellular developmental process;cellular pro…		cell part;membrane;plasma membrane		22.4495	22.5432	22.6468	22.4994	22.8383	22.6047	23.0532	23.3194	22.2264	23.4182	22.4922	22.6286	21.7828	22.5361	22.7947	22.9628
P40121;P40121-2;H7C0X8	Macrophage-capping protein	CAPG	4	13.2	1.05085	-1.05679	1.37843	-0.661317	actin filament capping;barbed-end actin filament capping;biological regulation;cell projection assembly;cell projection organization;cellular component assembly;cellular component assembly at cellular level;cellular component organization;cellular component organization at cellular level;cellular component organization or biogenesis;cellular component organization or biogenesis at cellular level;…	binding;protein binding;protein complex binding;protein domain specific binding	cell part;centriole;cytoplasm;cytoplasmic membrane-bounded vesicle;cytoplasmic part;cytoplasmic vesicle;cytoskeletal part;extracellular membrane-bounded organelle;extracellular organelle;extracellular region part;extracellular vesicular exosome;F-actin capping protein complex;intracellular membrane-bounded organelle;intracellular non-membrane-bounded organelle;intracellular organelle;intracellula…		21.8464	21.144	21.8146	22.0127	20.9643	20.6366	21.1146	21.4569	20.2267	22.1694	21.5515	21.3194	20.291	19.3265	20.6412	20.7812
P07384	Calpain-1 catalytic subunit	CAPN1	11	17.9	1.71845	-0.597475	0.852191	-0.243434	biological regulation;catabolic process;cellular catabolic process;cellular component disassembly;cellular component disassembly at cellular level;cellular component organization;cellular component organization at cellular level;cellular component organization or biogenesis;cellular component organization or biogenesis at cellular level;cellular macromolecule metabolic process;cellular metabolic …	binding;calcium ion binding;calcium-dependent cysteine-type endopeptidase activity;catalytic activity;cation binding;cysteine-type endopeptidase activity;cysteine-type peptidase activity;endopeptidase activity;hydrolase activity;ion binding;metal ion binding;peptidase activity;peptidase activity, acting on L-amino acid peptides	adherens junction;anchoring junction;cell junction;cell part;cell-substrate adherens junction;cell-substrate junction;cytoplasm;cytoplasmic part;cytosol;extracellular membrane-bounded organelle;extracellular organelle;extracellular region part;extracellular vesicular exosome;focal adhesion;intracellular;intracellular part;membrane;membrane-bounded organelle;membrane-bounded vesicle;organelle;plas…	Alzheimer's disease;Apoptosis;Protein processing in endoplasmic reticulum	24.3516	24.3458	24.2085	24.5036	24.0618	24.0352	23.8626	24.4762	24.4092	24.3119	25.0785	24.5667	23.9585	23.9343	23.8607	24.2228
P17655;P17655-2	Calpain-2 catalytic subunit	CAPN2	14	23.7	2.26426	-1.36732	1.23475	-0.5007	anatomical structure development;anatomical structure formation involved in morphogenesis;biological regulation;blastocyst development;cellular process;cellular response to acid;cellular response to amine stimulus;cellular response to amino acid stimulus;cellular response to chemical stimulus;cellular response to endogenous stimulus;cellular response to organic nitrogen;cellular response to organ…	binding;calcium ion binding;calcium-dependent cysteine-type endopeptidase activity;catalytic activity;cation binding;cysteine-type endopeptidase activity;cysteine-type peptidase activity;cytoskeletal protein binding;endopeptidase activity;hydrolase activity;ion binding;metal ion binding;peptidase activity;peptidase activity, acting on L-amino acid peptides;protein binding	adherens junction;anchoring junction;cell cortex part;cell junction;cell part;cell projection;cell-substrate adherens junction;cell-substrate junction;chromatin;chromosomal part;cortical actin cytoskeleton;cortical cytoskeleton;cytoplasm;cytoplasmic part;cytoskeletal part;cytoskeleton;cytosol;dendrite;endoplasmic reticulum;endoplasmic reticulum part;extracellular membrane-bounded organelle;extrac…	Alzheimer's disease;Apoptosis;Focal adhesion;Protein processing in endoplasmic reticulum	25.392	25.4652	25.1326	25.3515	24.5205	24.4527	25.1403	25.2249	25.2155	26.1044	25.7902	25.4502	23.6936	24.1592	24.2987	24.9396
P04632;A0A0C4DGQ5;K7EM73;A0A075B7C0;K7EKD8;U3KQE2;K7EIV0	Calpain small subunit 1	CAPNS1	1	4.9	1.4222	-0.878414	1.93767	-1.16114	biological regulation;cellular component disassembly;cellular component disassembly at cellular level;cellular component organization;cellular component organization at cellular level;cellular component organization or biogenesis;cellular component organization or biogenesis at cellular level;cellular process;extracellular matrix disassembly;extracellular matrix organization;extracellular structu…	binding;calcium ion binding;calcium-dependent cysteine-type endopeptidase activity;catalytic activity;cation binding;cysteine-type endopeptidase activity;cysteine-type peptidase activity;endopeptidase activity;hydrolase activity;ion binding;metal ion binding;peptidase activity;peptidase activity, acting on L-amino acid peptides	cell part;cytoplasm;cytoplasmic part;cytosol;extracellular membrane-bounded organelle;extracellular organelle;extracellular region part;extracellular vesicular exosome;intracellular part;membrane;membrane-bounded organelle;membrane-bounded vesicle;organelle;plasma membrane;vesicle		25.9647	25.8238	25.9602	26.0232	23.8778	24.9639	24.8929	25.3928	25.9657	25.2007	25.7402	25.907	25.0246	23.9862	25.18	25.1092
Q14444;Q14444-2;G3V153;E9PLA9	Caprin-1	CAPRIN1	7	12	1.8639	-0.465866	1.79017	-0.654357	biological regulation;negative regulation of biological process;negative regulation of biosynthetic process;negative regulation of cellular biosynthetic process;negative regulation of cellular macromolecule biosynthetic process;negative regulation of cellular metabolic process;negative regulation of cellular process;negative regulation of cellular protein metabolic process;negative regulation of …	binding;nucleic acid binding;RNA binding	cell part;cell projection;cytoplasm;cytoplasmic mRNA processing body;cytoplasmic part;cytosol;dendrite;integral to membrane;integral to plasma membrane;intracellular non-membrane-bounded organelle;intracellular organelle;intracellular part;intrinsic to membrane;intrinsic to plasma membrane;macromolecular complex;membrane;membrane part;neuron projection;non-membrane-bounded organelle;organelle;pla…		23.455	23.3059	23.5439	23.4085	22.2595	22.9545	23.1491	22.7328	23.6976	23.4854	23.6404	23.6879	23.0401	22.8702	23.32	23.4175
P52907	F-actin-capping protein subunit alpha-1	CAPZA1	11	64.3	1.3083	-0.348801	0.436246	0.225761	actin filament capping;barbed-end actin filament capping;biological regulation;blood coagulation;cellular component assembly;cellular component movement;cellular component organization;cellular component organization or biogenesis;cellular process;coagulation;defense response;hemostasis;immune response;immune system process;innate immune response;macromolecular complex assembly;macromolecular com…	actin binding;binding;cytoskeletal protein binding;protein binding	actin cytoskeleton;cell part;cytoplasmic part;cytoskeletal part;cytoskeleton;cytosol;extracellular membrane-bounded organelle;extracellular organelle;extracellular region;extracellular region part;extracellular vesicular exosome;F-actin capping protein complex;intracellular non-membrane-bounded organelle;intracellular organelle;intracellular organelle part;intracellular part;macromolecular comple…		25.8567	25.7482	26.1068	25.9477	26.286	26.0933	25.5704	26.6127	25.9074	26.2076	26.346	26.3401	25.7312	25.6457	26.0636	25.9654
P47755;F8W9N7;A0A0D9SET8;C9JUG7;P47755-2	F-actin-capping protein subunit alpha-2	CAPZA2	13	68.2	0.172727	-0.0903592	0.261226	0.0814443	actin filament capping;barbed-end actin filament capping;biological regulation;blood coagulation;cellular component assembly;cellular component movement;cellular component organization;cellular component organization or biogenesis;cellular process;coagulation;defense response;hemostasis;immune response;immune system process;innate immune response;macromolecular complex assembly;macromolecular com…		actin cytoskeleton;cell cortex part;cell part;cortical cytoskeleton;cytoplasmic part;cytoskeletal part;cytoskeleton;cytosol;extracellular membrane-bounded organelle;extracellular organelle;extracellular region;extracellular region part;extracellular vesicular exosome;F-actin capping protein complex;intracellular non-membrane-bounded organelle;intracellular organelle;intracellular organelle part;i…		25.9339	26.0815	25.835	25.8514	26.0967	25.7916	25.8504	26.2889	25.6569	26.3441	26.049	25.8862	25.5887	26.2771	25.8329	25.8761
P47756-2;B1AK87;B1AK88;P47756;B1AK85	F-actin-capping protein subunit beta	CAPZB	17	69.5	0.292869	0.123636	1.02792	-0.194506	actin cytoskeleton organization;actin filament capping;actin filament-based process;anatomical structure development;barbed-end actin filament capping;biological regulation;blood coagulation;cell development;cell projection assembly;cell projection organization;cellular component assembly;cellular component assembly at cellular level;cellular component movement;cellular component organization;cel…	actin binding;actin filament binding;binding;cytoskeletal protein binding;protein binding	acrosomal vesicle;actin cytoskeleton;actin filament;cell cortex part;cell junction;cell part;cell projection;cell-cell contact zone;cell-cell junction;contractile fiber part;cortical cytoskeleton;cytoplasm;cytoplasmic membrane-bounded vesicle;cytoplasmic part;cytoplasmic vesicle;cytoskeletal part;cytoskeleton;cytosol;extracellular membrane-bounded organelle;extracellular organelle;extracellular r…		26.4887	26.4404	26.5445	26.2302	26.0237	26.3135	26.3085	26.2801	26.1126	25.9067	26.5916	26.4624	26.5806	26.2109	26.4495	26.3269
Q9Y2V2	Calcium-regulated heat stable protein 1	CARHSP1	1	10.9	2.20248	-0.971848	0.969361	-0.545795	biological regulation;cellular macromolecule metabolic process;cellular metabolic process;cellular nitrogen compound metabolic process;cellular process;cellular response to stimulus;intracellular signal transduction;macromolecule metabolic process;metabolic process;mRNA metabolic process;nitrogen compound metabolic process;nucleic acid metabolic process;nucleobase-containing compound metabolic pr…	binding;DNA binding;enzyme binding;mRNA 3'-UTR binding;mRNA binding;nucleic acid binding;phosphatase binding;protein binding;RNA binding	cell part;cytoplasmic mRNA processing body;cytoplasmic part;cytosol;extracellular membrane-bounded organelle;extracellular organelle;extracellular region part;extracellular vesicular exosome;intracellular non-membrane-bounded organelle;intracellular organelle;intracellular part;macromolecular complex;membrane-bounded organelle;membrane-bounded vesicle;non-membrane-bounded organelle;organelle;P gr…		21.6849	22.1052	22.0651	22.3543	20.9755	21.2137	21.7427	22.0944	21.8669	22.0827	22.618	22.4301	20.962	21.0739	21.3762	21.6983
Q86X55;K7EQA8;Q86X55-2;Q86X55-1	Histone-arginine methyltransferase CARM1	CARM1	2	4.4	0.250465	-0.407263	0.12808	0.0866671	anatomical structure morphogenesis;biological regulation;biosynthetic process;bone morphogenesis;cellular biosynthetic process;cellular component organization;cellular component organization at cellular level;cellular component organization or biogenesis;cellular component organization or biogenesis at cellular level;cellular lipid metabolic process;cellular macromolecule biosynthetic process;cel…	arginine N-methyltransferase activity;beta-catenin binding;binding;catalytic activity;DNA binding;histone acetyl-lysine binding;histone binding;histone methyltransferase activity;histone methyltransferase activity (H3-R17 specific);histone-arginine N-methyltransferase activity;ligand-dependent nuclear receptor transcription coactivator activity;methyltransferase activity;N-methyltransferase activ…	cell part;cytoplasm;cytoplasmic part;cytosol;intracellular membrane-bounded organelle;intracellular organelle;intracellular organelle part;intracellular part;membrane-bounded organelle;nuclear part;nucleoplasm;nucleus;organelle;organelle part		20.2932	20.4957	20.918	21.201	21.2574	20.7426	20.6343	20.6203	21.2906	21.9433	20.6523	18.9207	20.1461	20.4393	20.0019	20.5906
P49589;P49589-3;P49589-2;B4DKY1	Cysteine--tRNA ligase, cytoplasmic	CARS	4	8.3	2.60938	-1.45892	0.224556	-0.335525	amine metabolic process;amino acid activation;carboxylic acid metabolic process;cellular amine metabolic process;cellular amino acid metabolic process;cellular ketone metabolic process;cellular macromolecule metabolic process;cellular metabolic process;cellular nitrogen compound metabolic process;cellular process;cysteinyl-tRNA aminoacylation;gene expression;macromolecule metabolic process;metabo…	adenyl nucleotide binding;adenyl ribonucleotide binding;aminoacyl-tRNA ligase activity;ATP binding;binding;catalytic activity;cation binding;cysteine-tRNA ligase activity;identical protein binding;ion binding;ligase activity;ligase activity, forming aminoacyl-tRNA and related compounds;ligase activity, forming carbon-oxygen bonds;metal ion binding;nucleic acid binding;nucleotide binding;protein b…	cell part;cytoplasm;cytoplasmic part;cytosol;intracellular part	Aminoacyl-tRNA biosynthesis	21.5104	20.9575	21.4744	21.6371	21.1008	21.6183	19.4257	22.0926	22.7314	22.1289	22.05	21.8847	20.4029	20.7827	20.4101	21.3637
Q9HA77;F5H579	Probable cysteine--tRNA ligase, mitochondrial	CARS2	2	6.2	1.05206	-0.845094	0.201325	0.205627	amine metabolic process;amino acid activation;carboxylic acid metabolic process;cellular amine metabolic process;cellular amino acid metabolic process;cellular ketone metabolic process;cellular macromolecule metabolic process;cellular metabolic process;cellular nitrogen compound metabolic process;cellular process;cysteinyl-tRNA aminoacylation;gene expression;macromolecule metabolic process;metabo…	adenyl nucleotide binding;adenyl ribonucleotide binding;aminoacyl-tRNA ligase activity;ATP binding;binding;catalytic activity;cation binding;cysteine-tRNA ligase activity;ion binding;ligase activity;ligase activity, forming aminoacyl-tRNA and related compounds;ligase activity, forming carbon-oxygen bonds;metal ion binding;nucleotide binding;purine nucleotide binding;purine ribonucleoside triphosp…	cell part;cytoplasmic part;cytosol;intracellular organelle lumen;intracellular organelle part;intracellular part;membrane-enclosed lumen;mitochondrial matrix;mitochondrial part;organelle lumen;organelle part	Aminoacyl-tRNA biosynthesis	19.6263	20.6614	20.8985	19.6858	21.0856	20.23	20.3911	19.9879	21.9222	20.9577	20.0303	20.7189	20.0378	20.4558	19.7793	19.9758
O14936;O14936-3;Q5JS79;Q5JS72;O14936-5;O14936-4;O14936-6;O14936-2	Peripheral plasma membrane protein CASK	CASK	1	1.1	1.31876	-1.2838	0.109304	-0.131994	biological adhesion;biological regulation;calcium ion import;calcium ion transmembrane transport;calcium ion transport;cation transport;cell adhesion;cell communication;cell-cell signaling;cellular component organization;cellular component organization at cellular level;cellular component organization or biogenesis;cellular component organization or biogenesis at cellular level;cellular metabolic…	adenyl nucleotide binding;adenyl ribonucleotide binding;ATP binding;binding;catalytic activity;guanylate kinase activity;kinase activity;nucleobase-containing compound kinase activity;nucleotide binding;nucleotide kinase activity;phosphotransferase activity, alcohol group as acceptor;phosphotransferase activity, phosphate group as acceptor;protein kinase activity;protein serine/threonine kinase a…	actin cytoskeleton;adherens junction;anchoring junction;basement membrane;basolateral plasma membrane;cell junction;cell part;cell projection membrane;cell projection part;cell-cell junction;cell-substrate adherens junction;cell-substrate junction;cilium membrane;cilium part;cytoplasm;cytoplasmic part;cytoskeleton;cytosol;extracellular matrix part;extracellular region part;focal adhesion;intracel…	Tight junction	19.6678	19.7013	19.5293	19.4505	19.846	19.9369	18.1286	19.9093	19.1449	19.9192	20.0519	20.0935	19.919	18.1394	17.9625	18.0535
P20810;P20810-5;P20810-2;E9PDE4;E7ES10;E9PCH5;E7EVY3;B7Z574;A0A0C4DGB5;P20810-3;P20810-4;P20810-8;P20810-9;P20810-10;P20810-7;P20810-6;E7EQ12;H0Y7F0;H0Y9H6;A0A0A0MR45;E7EQA0;H0YD33;D6RC54	Calpastatin	CAST	6	13.3	1.48354	-1.22811	0.852122	-0.856266	biological regulation;negative regulation of apoptosis;negative regulation of biological process;negative regulation of catalytic activity;negative regulation of cell death;negative regulation of cellular process;negative regulation of endopeptidase activity;negative regulation of hydrolase activity;negative regulation of molecular function;negative regulation of peptidase activity;negative regul…	cysteine-type endopeptidase inhibitor activity;endopeptidase inhibitor activity;endopeptidase regulator activity;enzyme inhibitor activity;enzyme regulator activity;peptidase inhibitor activity;peptidase regulator activity	cell part;cytoplasm;cytoplasmic part;cytosol;intracellular part;membrane		23.4681	23.1565	23.1106	23.6435	21.2948	22.7211	22.2911	23.6467	22.7154	23.2774	24.2411	23.721	21.466	22.1463	22.5486	22.8815
P04040	Catalase	CAT	13	31.7	1.63721	0.920102	0.876413	0.61553	acylglycerol metabolic process;aerobic respiration;aging;alcohol metabolic process;anatomical structure development;biological regulation;catabolic process;cell differentiation;cellular aromatic compound metabolic process;cellular catabolic process;cellular component assembly;cellular component organization;cellular component organization or biogenesis;cellular developmental process;cellular lipi…	aminoacylase activity;antioxidant activity;binding;catalase activity;catalytic activity;cation binding;coenzyme binding;cofactor binding;enzyme binding;heme binding;hydrolase activity;hydrolase activity, acting on carbon-nitrogen (but not peptide) bonds;hydrolase activity, acting on carbon-nitrogen (but not peptide) bonds, in linear amides;identical protein binding;ion binding;iron ion binding;me…	adherens junction;anchoring junction;cell junction;cell part;cell-substrate adherens junction;cell-substrate junction;cytoplasmic part;cytosol;endoplasmic reticulum;extracellular membrane-bounded organelle;extracellular organelle;extracellular region part;extracellular vesicular exosome;focal adhesion;Golgi apparatus;intracellular membrane-bounded organelle;intracellular organelle;intracellular o…	Amyotrophic lateral sclerosis (ALS);Methane metabolism;Peroxisome;Tryptophan metabolism	23.8824	23.5046	23.6669	23.6994	24.7166	23.7364	25.0628	23.6996	24.2291	23.0873	23.8714	24.1007	24.7098	25.0993	24.3166	24.8434
Q03135;E9PCT5	Caveolin-1;Caveolin	CAV1	5	19.1	1.50985	0.408315	0.0439047	-0.0222068	actin cytoskeleton organization;actin filament organization;actin filament-based process;acylglycerol metabolic process;anatomical structure development;anatomical structure formation involved in morphogenesis;anatomical structure homeostasis;angiogenesis;biological regulation;blood coagulation;body fluid secretion;calcium ion homeostasis;calcium ion transport;carbohydrate homeostasis;cardiac cel…	binding;calcium channel regulator activity;channel inhibitor activity;channel regulator activity;cholesterol binding;connexin binding;enzyme activator activity;enzyme binding;enzyme regulator activity;identical protein binding;inward rectifier potassium channel inhibitor activity;ion channel binding;ion channel inhibitor activity;kinase binding;lipid binding;nitric-oxide synthase binding;patched …	acrosomal membrane;adherens junction;anchoring junction;apical plasma membrane;basolateral plasma membrane;caveola;cell cortex;cell junction;cell part;cell projection;cell surface;cell-cell contact zone;cell-cell junction;cell-substrate adherens junction;cell-substrate junction;cilium;contractile fiber part;cytoplasmic part;cytoplasmic vesicle;cytoplasmic vesicle membrane;cytoplasmic vesicle part…	Bacterial invasion of epithelial cells;Endocytosis;Focal adhesion;Viral myocarditis	27.9329	27.9052	27.8081	27.7058	27.6671	28.2561	27.4671	27.8729	27.4655	27.8384	27.5038	27.5231	28.2279	28.1304	27.7058	27.8999
P51636;E9PCT3;P51636-2;P51636-3	Caveolin-2;Caveolin	CAV2	3	22.2	0.00700063	0.0312772	0.0497456	-0.148959	anatomical structure development;biological regulation;caveola assembly;cell development;cell surface receptor linked signaling pathway;cellular component assembly;cellular component assembly at cellular level;cellular component organization;cellular component organization at cellular level;cellular component organization or biogenesis;cellular component organization or biogenesis at cellular lev…	binding;D1 dopamine receptor binding;dopamine receptor binding;G-protein-coupled receptor binding;identical protein binding;protein binding;protein dimerization activity;protein homodimerization activity;receptor binding	acrosomal membrane;caveola;cell part;cytoplasmic membrane-bounded vesicle;cytoplasmic part;cytoplasmic vesicle;cytoplasmic vesicle membrane;cytoplasmic vesicle part;extrinsic to internal side of plasma membrane;extrinsic to membrane;extrinsic to plasma membrane;Golgi apparatus;Golgi apparatus part;Golgi membrane;integral to membrane;integral to plasma membrane;intracellular;intracellular membrane…	Bacterial invasion of epithelial cells;Endocytosis;Focal adhesion	23.6234	22.6081	23.6286	23.2422	20.0889	24.2907	23.7588	24.3681	19.9698	24.5553	24.2905	24.2394	24.5576	20.2605	24.1883	24.1737
P16152;E9PQ63;A8MTM1;P16152-2	Carbonyl reductase [NADPH] 1	CBR1	10	49.1	2.50457	-1.63229	1.44148	-1.23077	arachidonic acid metabolic process;carboxylic acid metabolic process;cell differentiation;cellular developmental process;cellular ketone metabolic process;cellular lipid metabolic process;cellular metabolic process;cellular process;cofactor metabolic process;cyclooxygenase pathway;developmental process;drug metabolic process;epithelial cell differentiation;fat-soluble vitamin metabolic process;fa…	15-hydroxyprostaglandin dehydrogenase (NADP+) activity;carbonyl reductase (NADPH) activity;catalytic activity;oxidoreductase activity;oxidoreductase activity, acting on CH-OH group of donors;oxidoreductase activity, acting on NADH or NADPH;oxidoreductase activity, acting on NADH or NADPH, quinone or similar compound as acceptor;oxidoreductase activity, acting on the CH-OH group of donors, NAD or …	cell part;cytoplasmic part;cytosol;extracellular membrane-bounded organelle;extracellular organelle;extracellular region part;extracellular vesicular exosome;intracellular part;membrane-bounded organelle;membrane-bounded vesicle;organelle;vesicle	Arachidonic acid metabolism	25.1976	25.3957	25.5	25.7109	23.1561	24.0112	24.4137	25.3002	25.0107	25.8891	25.4952	25.6048	23.5108	23.3226	24.0198	24.6175
O75828	Carbonyl reductase [NADPH] 3	CBR3	2	7.2	0.0972765	0.244205	1.35933	-1.55775	catabolic process;cellular catabolic process;cellular ketone metabolic process;cellular metabolic process;cellular process;coenzyme catabolic process;coenzyme metabolic process;cofactor catabolic process;cofactor metabolic process;cognition;fat-soluble vitamin catabolic process;fat-soluble vitamin metabolic process;ketone catabolic process;metabolic process;multicellular organismal process;neurol…	3-keto sterol reductase activity;binding;carbonyl reductase (NADPH) activity;catalytic activity;coenzyme binding;cofactor binding;NADP binding;NADPH binding;nucleotide binding;oxidoreductase activity;oxidoreductase activity, acting on CH-OH group of donors;oxidoreductase activity, acting on the CH-OH group of donors, NAD or NADP as acceptor	cell part;cytoplasm;cytoplasmic part;cytosol;extracellular region part;extracellular space;intracellular organelle part;intracellular part;nuclear part;nucleoplasm;organelle part	Arachidonic acid metabolism	22.6168	21.6004	22.4347	22.7442	19.1291	21.3823	21.3984	21.2555	22.3337	19.361	19.3243	22.6897	21.0468	21.2172	21.1599	21.2615
Q13185	Chromobox protein homolog 3	CBX3	3	20.2	0.0307659	0.0972157	0.891299	-1.87468	biological regulation;biosynthetic process;cellular biosynthetic process;cellular component organization;cellular component organization at cellular level;cellular component organization or biogenesis;cellular component organization or biogenesis at cellular level;cellular macromolecule biosynthetic process;cellular macromolecule metabolic process;cellular metabolic process;cellular nitrogen comp…	binding;enzyme binding;identical protein binding;protein binding;protein domain specific binding	cell part;centromeric heterochromatin;chromatin;chromosomal part;chromosome, centromeric region;condensed chromosome, centromeric region;cytoskeletal part;envelope;euchromatin;heterochromatin;intracellular membrane-bounded organelle;intracellular non-membrane-bounded organelle;intracellular organelle;intracellular organelle part;intracellular part;membrane;membrane-bounded organelle;non-membrane-…		23.6645	22.8066	23.0893	22.5609	22.7423	22.1567	18.1252	21.5984	18.6882	21.5585	23.3842	23.0465	22.3313	21.5648	21.5582	21.6121
P45973;F8VNY3	Chromobox protein homolog 5	CBX5	2	12.6	0.103737	-0.185432	0.295059	0.528059	biological regulation;blood coagulation;coagulation;hemostasis;multicellular organismal process;negative regulation of biological process;negative regulation of biosynthetic process;negative regulation of cellular biosynthetic process;negative regulation of cellular macromolecule biosynthetic process;negative regulation of cellular metabolic process;negative regulation of cellular process;negativ…	binding;binding, bridging;chromatin binding;histone binding;methylated histone residue binding;protein binding;protein binding, bridging;repressing transcription factor binding;transcription factor binding	cell part;centromeric heterochromatin;chromatin;chromatin remodeling complex;chromocenter;chromosomal part;envelope;heterochromatin;histone deacetylase complex;histone methyltransferase complex;intracellular membrane-bounded organelle;intracellular non-membrane-bounded organelle;intracellular organelle;intracellular organelle part;intracellular part;kinetochore;macromolecular complex;membrane-bou…		18.2808	19.5587	20.8435	21.2251	19.6201	20.8888	20.3652	21.1462	19.3423	19.228	21.3982	20.691	20.5208	18.8156	20.303	20.2784
Q8N163;Q8N163-2;H0YC69;E5RGU7;E5RFJ3;H0YC58	Cell cycle and apoptosis regulator protein 2	CCAR2	3	4.8	0.746434	-0.384665	0.689072	0.119159	apoptotic mitochondrial changes;biological regulation;cell cycle;cellular component organization;cellular component organization at cellular level;cellular component organization or biogenesis;cellular component organization or biogenesis at cellular level;cellular macromolecule metabolic process;cellular metabolic process;cellular nitrogen compound metabolic process;cellular process;cellular res…	basal RNA polymerase II transcription machinery binding;basal transcription machinery binding;binding;enzyme binding;enzyme inhibitor activity;enzyme regulator activity;protein binding;RNA polymerase binding;RNA polymerase core enzyme binding;RNA polymerase II core binding	cell part;chromatin;chromosomal part;cytoplasm;cytoplasmic part;intracellular membrane-bounded organelle;intracellular organelle;intracellular organelle lumen;intracellular organelle part;intracellular part;membrane-bounded organelle;membrane-enclosed lumen;mitochondrial matrix;mitochondrial part;nuclear chromatin;nuclear chromosome part;nuclear part;nucleoplasm;nucleus;organelle;organelle lumen;…		21.8404	22.0452	22.1383	22.0665	22.1752	22.0644	22.2801	22.0474	22.5951	22.6922	21.9166	22.0292	22.0572	22.3136	21.6781	21.6456
Q6YP21;A0A0A0MRN7;Q6YP21-3	Kynurenine--oxoglutarate transaminase 3	CCBL2	3	8.1	2.10441	-0.588621	0.687053	-0.26581	2-oxoglutarate metabolic process;amine catabolic process;amine metabolic process;aromatic amino acid family catabolic process;aromatic amino acid family metabolic process;aromatic compound catabolic process;biosynthetic process;carboxylic acid catabolic process;carboxylic acid metabolic process;catabolic process;cellular amine metabolic process;cellular amino acid catabolic process;cellular amino…	binding;carbon-sulfur lyase activity;catalytic activity;cofactor binding;cysteine-S-conjugate beta-lyase activity;kynurenine-glyoxylate transaminase activity;kynurenine-oxoglutarate transaminase activity;lyase activity;pyridoxal phosphate binding;transaminase activity;transferase activity;transferase activity, transferring nitrogenous groups;vitamin B6 binding;vitamin binding	cell part;cytoplasmic part;intracellular membrane-bounded organelle;intracellular organelle;intracellular part;membrane-bounded organelle;mitochondrion;organelle	Selenocompound metabolism;Tryptophan metabolism	21.4797	21.6925	21.2629	21.488	21.4049	20.7197	21.3817	21.3535	21.2604	21.5259	21.725	21.5741	21.1867	20.9236	20.9901	20.6306
Q96CT7	Coiled-coil domain-containing protein 124	CCDC124	2	6.7	0.0723653	-0.0455227	1.4908	0.250196	cell cycle;cell division;cellular process		cell part;cytoplasm;cytoplasmic part;cytoskeletal part;intracellular organelle part;intracellular part;membrane;microtubule organizing center;midbody;organelle part;plasma membrane		20.1854	20.155	20.0107	20.1582	20.3335	20.2063	20.3742	20.5961	20.0415	20.6449	20.4773	19.9864	20.0234	19.9419	20.6049	20.3978
Q96A33;Q96A33-2	Coiled-coil domain-containing protein 47	CCDC47	7	17	0.960309	0.410788	0.101366	-0.116567	biological regulation;calcium ion homeostasis;cation homeostasis;cell differentiation;cellular developmental process;cellular process;cellular response to biotic stimulus;cellular response to stimulus;cellular response to stress;chemical homeostasis;developmental process;divalent inorganic cation homeostasis;ER overload response;ER-nucleus signaling pathway;homeostatic process;ion homeostasis;met…	binding;calcium ion binding;cation binding;ion binding;metal ion binding	cell part;cytoplasmic part;endoplasmic reticulum;integral to membrane;intracellular membrane-bounded organelle;intracellular organelle;intracellular part;intrinsic to membrane;membrane;membrane part;membrane-bounded organelle;organelle		23.4925	23.3332	22.5982	22.3039	22.6997	22.5715	23.7102	22.2802	23.1109	22.6748	22.9719	23.3523	23.5019	23.8755	23.2714	23.1043
P24385	G1/S-specific cyclin-D1	CCND1	1	5.1	0.00129797	0.00224257	1.19755	0.930069	anatomical structure development;anatomical structure morphogenesis;biological regulation;biosynthetic process;body fluid secretion;canonical Wnt receptor signaling pathway;cell cycle;cell cycle checkpoint;cell cycle process;cell differentiation;cell division;cell proliferation;cell surface receptor linked signaling pathway;cellular biosynthetic process;cellular component organization;cellular co…	binding;catalytic activity;cyclin-dependent protein kinase regulator activity;enzyme binding;enzyme regulator activity;histone deacetylase binding;kinase activity;kinase binding;kinase regulator activity;phosphotransferase activity, alcohol group as acceptor;proline-rich region binding;protein binding;protein binding transcription factor activity;protein kinase activity;protein kinase binding;pro…	cell junction;cell part;cell-cell junction;cyclin-dependent protein kinase holoenzyme complex;cytoplasmic part;cytosol;intracellular;intracellular membrane-bounded organelle;intracellular organelle;intracellular organelle part;intracellular part;macromolecular complex;membrane;membrane-bounded organelle;nuclear part;nucleoplasm;nucleoplasm part;nucleus;occluding junction;organelle;organelle part;…	Acute myeloid leukemia;Bladder cancer;Cell cycle;Chronic myeloid leukemia;Colorectal cancer;Endometrial cancer;Focal adhesion;Glioma;Jak-STAT signaling pathway;Measles;Melanoma;Non-small cell lung cancer;p53 signaling pathway;Pancreatic cancer;Pathways in cancer;Prostate cancer;Small cell lung cancer;Thyroid cancer;Viral myocarditis;Wnt signaling pathway	19.3175	18.603	17.9473	17.5796	19.7087	19.2358	19.1926	19.0307	19.255	20.0449	18.7228	18.2392	19.7401	19.441	17.8248	19.265
P78371;F5GWF6;P78371-2;F8VQ14	T-complex protein 1 subunit beta	CCT2	27	64.9	0.8779	-0.420087	1.38928	-0.408673	binding of sperm to zona pellucida;cell recognition;cell-cell recognition;cellular component assembly;cellular component assembly at cellular level;cellular component organization;cellular component organization at cellular level;cellular component organization or biogenesis;cellular component organization or biogenesis at cellular level;cellular macromolecular complex assembly;cellular macromole…	adenyl nucleotide binding;adenyl ribonucleotide binding;ATP binding;binding;enzyme binding;nucleotide binding;protein binding;purine nucleotide binding;purine ribonucleoside triphosphate binding;purine ribonucleotide binding;ribonucleotide binding;ubiquitin protein ligase binding;unfolded protein binding	cell body;cell part;chaperonin-containing T-complex;cytoplasm;cytoplasmic part;cytoskeletal part;cytosol;cytosolic part;extracellular membrane-bounded organelle;extracellular organelle;extracellular region part;extracellular vesicular exosome;intracellular organelle part;intracellular part;macromolecular complex;membrane-bounded organelle;membrane-bounded vesicle;microtubule;organelle;organelle p…		26.3719	26.4698	26.239	26.4478	26.1466	25.567	25.945	26.2352	26.2374	26.0896	26.7628	26.1486	25.3653	26.0348	25.9264	26.2317
P49368;B4DUR8;P49368-2	T-complex protein 1 subunit gamma	CCT3	21	48.3	1.6596	-0.467444	0.119988	-0.0476866	binding of sperm to zona pellucida;cell recognition;cell-cell recognition;cellular component assembly;cellular component assembly at cellular level;cellular component organization;cellular component organization at cellular level;cellular component organization or biogenesis;cellular component organization or biogenesis at cellular level;cellular macromolecule metabolic process;cellular metabolic…	adenyl nucleotide binding;adenyl ribonucleotide binding;ATP binding;binding;nucleotide binding;protein binding;purine nucleotide binding;purine ribonucleoside triphosphate binding;purine ribonucleotide binding;ribonucleotide binding;unfolded protein binding	cell body;cell part;chaperonin-containing T-complex;cytoplasm;cytoplasmic part;cytoskeletal part;cytoskeleton;cytosol;cytosolic part;extracellular membrane-bounded organelle;extracellular organelle;extracellular region part;extracellular vesicular exosome;intracellular non-membrane-bounded organelle;intracellular organelle;intracellular organelle part;intracellular part;macromolecular complex;mem…		26.8522	26.7874	26.7193	26.847	26.5637	26.5025	26.8081	27.1409	26.9674	27.3185	26.9925	26.7801	26.2806	26.5546	26.5694	26.7842
P50991;P50991-2	T-complex protein 1 subunit delta	CCT4	18	44.2	1.74109	-0.448503	0.0769201	-0.047895	binding of sperm to zona pellucida;cell recognition;cell-cell recognition;cellular macromolecule metabolic process;cellular metabolic process;cellular process;cellular process involved in reproduction;cellular protein metabolic process;'de novo' posttranslational protein folding;'de novo' protein folding;macromolecule metabolic process;metabolic process;primary metabolic process;protein folding;p…	adenyl nucleotide binding;adenyl ribonucleotide binding;ATP binding;binding;nucleotide binding;protein binding;purine nucleotide binding;purine ribonucleoside triphosphate binding;purine ribonucleotide binding;ribonucleotide binding;unfolded protein binding	cell body;cell part;centrosome;chaperonin-containing T-complex;cytoplasm;cytoplasmic membrane-bounded vesicle;cytoplasmic part;cytoplasmic vesicle;cytoskeletal part;cytosol;cytosolic part;extracellular membrane-bounded organelle;extracellular organelle;extracellular region part;extracellular vesicular exosome;intracellular membrane-bounded organelle;intracellular non-membrane-bounded organelle;in…		25.9885	26.1155	26.1871	26.0903	25.6387	25.6965	26.3935	26.4612	26.3289	26.2994	26.8347	26.3216	25.8949	25.9522	26.0105	26.1331
P48643;B7ZAR1;E9PCA1;E7ENZ3;P48643-2	T-complex protein 1 subunit epsilon	CCT5	31	57.5	1.07471	-0.345333	1.19637	-0.527316	binding of sperm to zona pellucida;cell recognition;cell-cell recognition;cellular macromolecule metabolic process;cellular metabolic process;cellular process;cellular process involved in reproduction;cellular protein metabolic process;'de novo' posttranslational protein folding;'de novo' protein folding;macromolecule metabolic process;metabolic process;multi-organism process;primary metabolic pr…	adenyl nucleotide binding;adenyl ribonucleotide binding;ATP binding;beta-tubulin binding;binding;cytoskeletal protein binding;G-protein beta-subunit binding;nucleotide binding;protein binding;purine nucleotide binding;purine ribonucleoside triphosphate binding;purine ribonucleotide binding;ribonucleotide binding;tubulin binding	cell body;cell part;centrosome;chaperonin-containing T-complex;cytoplasm;cytoplasmic part;cytoskeletal part;cytosol;cytosolic part;extracellular membrane-bounded organelle;extracellular organelle;extracellular region part;extracellular vesicular exosome;intracellular non-membrane-bounded organelle;intracellular organelle;intracellular organelle part;intracellular part;macromolecular complex;membr…		26.9669	27.4706	26.6246	26.6619	26.7451	26.3496	26.1421	26.378	26.5211	26.8945	26.8964	26.6521	26.7179	26.3057	26.0651	26.4941
P40227;P40227-2	T-complex protein 1 subunit zeta	CCT6A	15	31.6	1.21427	-0.475068	0.177364	0.136837	binding of sperm to zona pellucida;cell recognition;cell-cell recognition;cellular component assembly;cellular component assembly at cellular level;cellular component organization;cellular component organization at cellular level;cellular component organization or biogenesis;cellular component organization or biogenesis at cellular level;cellular macromolecular complex assembly;cellular macromole…	adenyl nucleotide binding;adenyl ribonucleotide binding;ATP binding;binding;nucleotide binding;protein binding;protein transporter activity;purine nucleotide binding;purine ribonucleoside triphosphate binding;purine ribonucleotide binding;ribonucleotide binding;substrate-specific transporter activity;transporter activity;unfolded protein binding	acrosomal vesicle;cell body;cell part;chaperonin-containing T-complex;cytoplasm;cytoplasmic membrane-bounded vesicle;cytoplasmic part;cytoplasmic vesicle;cytoskeletal part;cytosol;cytosolic part;extracellular membrane-bounded organelle;extracellular organelle;extracellular region part;extracellular vesicular exosome;intracellular membrane-bounded organelle;intracellular organelle;intracellular or…		25.9831	25.66	26.1537	26.311	26.1548	25.7696	25.8119	26.9188	26.3985	25.9355	26.3288	26.6328	25.6351	25.5754	25.9906	26.1942
Q99832;Q99832-3;Q99832-4;Q99832-2	T-complex protein 1 subunit eta	CCT7	20	41.6	1.31959	-0.367887	0.226473	-0.104141	binding of sperm to zona pellucida;cell recognition;cell-cell recognition;cellular macromolecule metabolic process;cellular metabolic process;cellular process;cellular process involved in reproduction;cellular protein metabolic process;'de novo' posttranslational protein folding;'de novo' protein folding;macromolecule metabolic process;metabolic process;primary metabolic process;protein folding;p…	adenyl nucleotide binding;adenyl ribonucleotide binding;ATP binding;binding;nucleotide binding;protein binding;purine nucleotide binding;purine ribonucleoside triphosphate binding;purine ribonucleotide binding;ribonucleotide binding;unfolded protein binding	cell body;cell part;chaperonin-containing T-complex;cytoplasm;cytoplasmic part;cytoskeletal part;cytosol;cytosolic part;extracellular membrane-bounded organelle;extracellular organelle;extracellular region part;extracellular vesicular exosome;intracellular membrane-bounded organelle;intracellular organelle;intracellular organelle part;intracellular part;macromolecular complex;membrane-bounded org…		26.0006	26.2131	25.7435	25.897	25.5915	25.8951	26.2867	25.6643	26.0794	26.2474	26.2915	26.3044	25.6248	25.642	25.9886	26.1958
P50990;P50990-2;P50990-3	T-complex protein 1 subunit theta	CCT8	33	64.2	2.08252	-0.369074	0.0996953	0.0446458	binding of sperm to zona pellucida;cell recognition;cell-cell recognition;cellular component assembly;cellular component assembly at cellular level;cellular component organization;cellular component organization at cellular level;cellular component organization or biogenesis;cellular component organization or biogenesis at cellular level;cellular macromolecule metabolic process;cellular metabolic…	adenyl nucleotide binding;adenyl ribonucleotide binding;ATP binding;ATPase activity;ATPase activity, coupled;binding;catalytic activity;hydrolase activity;hydrolase activity, acting on acid anhydrides;hydrolase activity, acting on acid anhydrides, in phosphorus-containing anhydrides;nucleoside-triphosphatase activity;nucleotide binding;purine nucleotide binding;purine ribonucleoside triphosphate …	aggresome;cell body;cell part;centrosome;chaperonin-containing T-complex;cytoplasm;cytoplasmic part;cytoskeletal part;cytoskeleton;cytosol;cytosolic part;extracellular membrane-bounded organelle;extracellular organelle;extracellular region part;extracellular vesicular exosome;inclusion body;intermediate filament cytoskeleton;intracellular non-membrane-bounded organelle;intracellular organelle;int…		26.6748	26.5159	26.3922	26.7446	26.3222	26.4397	26.8824	26.8617	27.1084	26.7366	26.8671	26.7591	26.5322	26.5936	26.4787	26.3904
Q6YHK3;Q6YHK3-4;Q6YHK3-3;Q6YHK3-2	CD109 antigen	CD109	5	4.2	1.35027	-0.535883	0.0070249	-0.00524712	anatomical structure development;anatomical structure formation involved in morphogenesis;biological regulation;cellular process;developmental process;epidermis development;hair cycle process;hair follicle development;molting cycle;molting cycle process;multicellular organismal process;negative regulation of biological process;negative regulation of cell communication;negative regulation of cell …	binding;cytokine binding;endopeptidase inhibitor activity;endopeptidase regulator activity;enzyme inhibitor activity;enzyme regulator activity;growth factor binding;peptidase inhibitor activity;peptidase regulator activity;protein binding;serine-type endopeptidase inhibitor activity;transforming growth factor beta binding	anchored to membrane;cell part;cell surface;extracellular region part;extracellular space;intrinsic to membrane;membrane;membrane part;plasma membrane		22.4448	22.2691	22.4579	21.943	22.572	22.2557	21.6585	22.6076	22.6354	23.1674	22.6925	22.683	22.0335	22.7434	22.0033	22.2545
P08571;D6RFL4	Monocyte differentiation antigen CD14;Monocyte differentiation antigen CD14, urinary form;Monocyte differentiation antigen CD14, membrane-bound form	CD14	2	10.1	1.0602	-1.35909	0.218878	-0.335354	activation of immune response;activation of innate immune response;apoptosis;biological regulation;cell death;cell surface receptor linked signaling pathway;cellular component organization;cellular component organization or biogenesis;cellular membrane organization;cellular process;cellular response to biotic stimulus;cellular response to lipopolysaccharide;cellular response to lipoteichoic acid;…	binding;carbohydrate binding;glycosaminoglycan binding;lipopolysaccharide binding;lipoteichoic acid binding;molecular transducer activity;opsonin binding;opsonin receptor activity;pattern binding;pattern recognition receptor activity;peptidoglycan binding;peptidoglycan receptor activity;polysaccharide binding;protein binding;receptor activity;signal transducer activity;signaling receptor activity…	anchored to membrane;cell part;cell surface;cytoplasmic part;endosomal part;endosome membrane;extracellular membrane-bounded organelle;extracellular organelle;extracellular region;extracellular region part;extracellular space;extracellular vesicular exosome;intracellular organelle part;intracellular part;intrinsic to membrane;membrane;membrane part;membrane raft;membrane-bounded organelle;membran…	Amoebiasis;Hematopoietic cell lineage;ko05152;MAPK signaling pathway;Pathogenic Escherichia coli infection;Phagosome;Regulation of actin cytoskeleton;Toll-like receptor signaling pathway	19.096	17.6792	19.7733	18.3265	18.3537	18.5537	19.3086	17.3177	19.2312	19.3086	19.3338	19.4046	18.9713	16.2345	19.0383	17.5978
P48509;E9PRJ3;E9PMR4	CD151 antigen;Tetraspanin	CD151	2	6.7	2.76316	2.66885	0.458625	0.597584	biological adhesion;cell activation;cell adhesion;cell junction assembly;cell junction organization;cell migration;cell motility;cell proliferation;cell-substrate junction assembly;cellular component assembly;cellular component assembly at cellular level;cellular component movement;cellular component organization;cellular component organization at cellular level;cellular component organization or…	binding;integrin binding;protein binding;protein complex binding;receptor binding	adherens junction;anchoring junction;basement membrane;cell junction;cell part;cell-substrate adherens junction;cell-substrate junction;cytoplasmic part;cytosol;extracellular matrix part;extracellular region part;focal adhesion;integral to membrane;integral to plasma membrane;intracellular part;intrinsic to membrane;intrinsic to plasma membrane;membrane;membrane part;plasma membrane;plasma membra…		22.1168	21.7814	22.817	22.0222	21.865	24.2178	23.0237	22.0213	21.3047	21.2774	20.206	21.6651	24.7499	22.8636	23.7733	23.7417
Q9HCU0	Endosialin	CD248	7	10.7	2.80815	2.15018	5.00458	1.95223	anatomical structure development;anatomical structure regression;biological regulation;cell migration;cell motility;cellular component movement;cellular process;developmental process;hemopoietic or lymphoid organ development;locomotion;lymph node development;organ development;positive regulation of apoptosis;positive regulation of biological process;positive regulation of cell death;positive regu…	binding;calcium ion binding;carbohydrate binding;cation binding;extracellular matrix binding;ion binding;metal ion binding	cell part;cytoplasm;extracellular matrix;extracellular membrane-bounded organelle;extracellular organelle;extracellular region part;extracellular vesicular exosome;integral to membrane;intracellular part;intrinsic to membrane;membrane part;membrane-bounded organelle;membrane-bounded vesicle;organelle;proteinaceous extracellular matrix;vesicle		21.5347	21.6725	21.7389	21.9739	23.7105	23.3799	23.9122	23.7263	21.5936	22.389	21.0803	21.1932	23.3744	24.3746	23.2399	23.8678
P16070;P16070-12;H0YD13;P16070-18;P16070-14;P16070-13;P16070-11;P16070-10;P16070-16;P16070-8;P16070-17;P16070-6;P16070-4;P16070-3;P16070-7;P16070-5;H0Y2P0;H0YE40	CD44 antigen	CD44	11	13.1	1.96637	0.678446	0.185387	0.140759	amine metabolic process;aminoglycan catabolic process;aminoglycan metabolic process;anatomical structure development;anatomical structure morphogenesis;biological adhesion;biological regulation;blood coagulation;branching involved in prostate gland morphogenesis;branching involved in ureteric bud morphogenesis;branching morphogenesis of a tube;carbohydrate catabolic process;carbohydrate metabolic…	binding;carbohydrate binding;catalytic activity;collagen binding;glycosaminoglycan binding;hexosaminidase activity;hyaluronic acid binding;hyalurononglucosaminidase activity;hydrolase activity;hydrolase activity, acting on glycosyl bonds;hydrolase activity, hydrolyzing O-glycosyl compounds;pattern binding;polysaccharide binding;protein binding	adherens junction;anchoring junction;basolateral plasma membrane;cell junction;cell part;cell surface;cell-substrate adherens junction;cell-substrate junction;cytoplasm;cytoplasmic part;external side of plasma membrane;extracellular membrane-bounded organelle;extracellular organelle;extracellular region part;extracellular vesicular exosome;focal adhesion;Golgi apparatus;integral to membrane;integ…	ECM-receptor interaction;Hematopoietic cell lineage;Shigellosis	27.8229	27.5423	27.5715	27.5404	27.7807	28.0352	28.2771	26.9472	27.7834	27.1877	27.1024	27.6955	28.1669	28.2927	28.0062	28.017
Q08722;Q08722-3;Q08722-2;Q08722-4	Leukocyte surface antigen CD47	CD47	3	8.7	1.88859	0.333659	2.07306	0.957974	biological adhesion;biological regulation;blood coagulation;cell adhesion;cell migration;cell motility;cell surface receptor linked signaling pathway;cellular component movement;cellular component organization;cellular component organization at cellular level;cellular component organization or biogenesis;cellular component organization or biogenesis at cellular level;cellular process;cellular res…	molecular transducer activity;receptor activity;signal transducer activity;signaling receptor activity;thrombospondin receptor activity	cell part;extracellular membrane-bounded organelle;extracellular organelle;extracellular region part;extracellular vesicular exosome;integral to membrane;integral to plasma membrane;intrinsic to membrane;intrinsic to plasma membrane;membrane;membrane part;membrane-bounded organelle;membrane-bounded vesicle;organelle;plasma membrane;plasma membrane part;vesicle	ECM-receptor interaction	22.4269	22.9623	22.5167	23.1253	23.9647	23.2945	24.0701	23.5337	23.3442	23.3881	23.1669	23.5686	23.6245	23.7496	23.6161	23.8122
P13987;E9PNW4;E9PR17	CD59 glycoprotein	CD59	3	25	0.557899	1.05913	0.806144	-0.497517	biological regulation;blood coagulation;cell activation;cell surface receptor linked signaling pathway;cellular process;cellular response to stimulus;coagulation;defense response;hemostasis;immune response;immune system process;innate immune response;multicellular organismal process;negative regulation of activation of membrane attack complex;negative regulation of apoptosis;negative regulation o…	binding;complement binding;protein binding	adherens junction;anchored to external side of plasma membrane;anchored to membrane;anchored to plasma membrane;anchoring junction;cell junction;cell part;cell surface;cell-substrate adherens junction;cell-substrate junction;compact myelin;extracellular membrane-bounded organelle;extracellular organelle;extracellular region;extracellular region part;extracellular space;extracellular vesicular exo…	Complement and coagulation cascades;Hematopoietic cell lineage	26.5218	26.3908	26.4409	26.1729	25.3397	26.3527	26.4443	25.3997	25.9098	22.6215	25.21	26.551	26.3282	26.6098	25.8262	25.7647
P08962;F8VNT9;F8VV56;F8W022;F8VWK8;P08962-3;P08962-2	CD63 antigen;Tetraspanin	CD63	2	7.6	0.0193875	-0.0631175	0.891086	-1.0921	biological adhesion;biological regulation;blood coagulation;cell activation;cell adhesion;cell migration;cell motility;cell-matrix adhesion;cell-substrate adhesion;cellular component movement;cellular localization;cellular macromolecule localization;cellular pigment accumulation;cellular pigmentation;cellular process;cellular protein localization;cellular response to stimulus;coagulation;developm…		cell part;cell surface;cytoplasmic membrane-bounded vesicle;cytoplasmic part;cytoplasmic vesicle;cytoplasmic vesicle membrane;cytoplasmic vesicle part;endosomal part;endosome lumen;endosome membrane;extracellular membrane-bounded organelle;extracellular organelle;extracellular region part;extracellular vesicular exosome;integral to membrane;integral to plasma membrane;intracellular membrane-bound…	Lysosome	26.0936	25.3605	25.7831	25.336	23.0699	25.9623	24.4762	24.6964	23.3101	24.536	25.3668	24.6796	26.0595	21.465	24.7071	25.4083
P60033;E9PJK1;E9PRJ8;H0YDL9;H0YDJ9;E9PIF1;A6NMH8	CD81 antigen;Tetraspanin	CD81	3	25	0.113903	0.133251	2.08675	0.739523	activation of MAPK activity;biological regulation;biosynthetic process;cell proliferation;cellular biosynthetic process;cellular lipid metabolic process;cellular macromolecule metabolic process;cellular metabolic process;cellular process;cellular protein metabolic process;entry into cell of other organism involved in symbiotic interaction;entry into host;entry into host cell;entry into other orga…	antigen binding;binding;MHC class II protein complex binding;MHC protein complex binding	adherens junction;anchoring junction;cell junction;cell part;cell-substrate adherens junction;cell-substrate junction;extracellular membrane-bounded organelle;extracellular organelle;extracellular region part;extracellular vesicular exosome;focal adhesion;immunological synapse;integral to membrane;integral to plasma membrane;intrinsic to membrane;intrinsic to plasma membrane;membrane;membrane par…	B cell receptor signaling pathway;Hepatitis C;Malaria	25.6339	25.4285	25.6734	25.4215	26.538	25.9778	25.9647	26.6349	25.0563	26.1882	25.8128	25.5401	25.9165	24.7189	26.2494	26.2455
P27701;E9PJC7;P27701-2	CD82 antigen;Tetraspanin	CD82	1	4.5	0.921685	-0.368477	0.536842	0.48608			cell part;extracellular membrane-bounded organelle;extracellular organelle;extracellular region part;extracellular vesicular exosome;integral to membrane;integral to plasma membrane;intrinsic to membrane;intrinsic to plasma membrane;membrane;membrane part;membrane-bounded organelle;membrane-bounded vesicle;organelle;plasma membrane;plasma membrane part;vesicle	p53 signaling pathway	19.2192	18.3648	18.0988	18.5702	18.2214	18.79	19.7952	19.3907	18.5407	19.0538	19.4311	18.9048	18.6701	18.8131	18.4063	18.5669
P21926;A6NNI4;G8JLH6	CD9 antigen;Tetraspanin	CD9	2	14.9	0.996434	-1.83741	0.929636	-1.60632	anatomical structure development;anatomical structure formation involved in morphogenesis;biological adhesion;biological regulation;blood coagulation;brain development;cell activation;cell adhesion;cell development;cell junction assembly;cell junction organization;cell-cell junction assembly;cell-cell junction organization;cellular component assembly;cellular component assembly at cellular level;…		adherens junction;anchoring junction;apical plasma membrane;cell junction;cell part;cell-substrate adherens junction;cell-substrate junction;clathrin coated vesicle membrane;clathrin-coated endocytic vesicle membrane;coated vesicle membrane;cytoplasmic part;cytoplasmic vesicle membrane;cytoplasmic vesicle part;endocytic vesicle membrane;external side of plasma membrane;extracellular membrane-boun…	Hematopoietic cell lineage	21.9459	22.5466	21.8822	21.6648	21.9551	21.3257	18.0402	20.2932	22.3044	22.8073	22.2084	22.041	21.0414	17.7315	21.5686	21.67
H7C2F2;A8MQT7;P14209-2	CD99 antigen	CD99	1	8	0.514474	1.11089	0.994308	0.724828	biological adhesion;cell adhesion;cellular process		adherens junction;anchoring junction;cell junction;cell part;cell-substrate adherens junction;cell-substrate junction;cytoplasm;focal adhesion;integral to membrane;integral to plasma membrane;intracellular part;intrinsic to membrane;intrinsic to plasma membrane;membrane;membrane part;plasma membrane;plasma membrane part	Cell adhesion molecules (CAMs);Leukocyte transendothelial migration	21.4913	20.7528	21.0113	20.7972	20.858	21.7924	21.8152	22.4861	20.6518	21.4836	21.3026	17.9399	21.8921	19.8234	22.3387	21.7673
P14209;A0A096LP69;P14209-3	CD99 antigen	CD99	2	13	0.101591	0.146912	0.288272	-0.304713	biological adhesion;cell adhesion;cellular process		adherens junction;anchoring junction;cell junction;cell part;cell-substrate adherens junction;cell-substrate junction;cytoplasm;focal adhesion;integral to membrane;integral to plasma membrane;intracellular part;intrinsic to membrane;intrinsic to plasma membrane;membrane;membrane part;plasma membrane;plasma membrane part	Cell adhesion molecules (CAMs);Leukocyte transendothelial migration	23.9881	23.5283	23.3546	23.2687	22.1016	23.3875	23.3631	24.0687	21.9017	23.6961	23.982	23.6729	23.7328	22.7698	23.798	23.5398
Q16543;K7EQA9;K7EL68;K7EKQ2	Hsp90 co-chaperone Cdc37;Hsp90 co-chaperone Cdc37, N-terminally processed	CDC37	6	23	2.74129	-1.04916	1.34239	-0.339851	biological regulation;cellular macromolecule metabolic process;cellular metabolic process;cellular process;cellular protein metabolic process;establishment of localization;establishment of localization in cell;establishment of protein localization;intracellular protein transport;intracellular transport;macromolecule metabolic process;metabolic process;posttranscriptional regulation of gene expres…	binding;chaperone binding;enzyme binding;heat shock protein binding;kinase binding;protein binding;unfolded protein binding	cell part;cell projection membrane;cell projection part;cytoplasm;cytoplasmic part;cytosol;extracellular membrane-bounded organelle;extracellular organelle;extracellular region part;extracellular vesicular exosome;intracellular part;leading edge membrane;macromolecular complex;membrane part;membrane-bounded organelle;membrane-bounded vesicle;organelle;plasma membrane part;protein complex;ruffle m…		24.1355	24.0729	24.0776	24.0894	23.4886	23.6097	23.8155	24.1022	24.1257	24.5505	24.5888	23.9492	22.9043	23.3317	23.3496	23.432
P60953;P60953-1;Q5JYX0	Cell division control protein 42 homolog	CDC42	8	42.9	0.176079	-0.114685	2.08105	-0.569323	actin cytoskeleton organization;actin filament branching;actin filament bundle assembly;actin filament organization;actin filament-based process;adherens junction organization;anatomical structure development;anatomical structure formation involved in morphogenesis;anatomical structure morphogenesis;angiogenesis;axon guidance;biological adhesion;biological regulation;blood coagulation;canonical W…	apolipoprotein A-I receptor binding;apolipoprotein receptor binding;binding;catalytic activity;enzyme binding;GTP binding;GTPase activity;guanyl nucleotide binding;guanyl ribonucleotide binding;hydrolase activity;hydrolase activity, acting on acid anhydrides;hydrolase activity, acting on acid anhydrides, in phosphorus-containing anhydrides;identical protein binding;kinase binding;nucleoside-triph…	adherens junction;anchoring junction;apical part of cell;cell body;cell junction;cell part;cell projection;cell-cell junction;cell-substrate adherens junction;cell-substrate junction;cytoplasm;cytoplasmic membrane-bounded vesicle;cytoplasmic part;cytoplasmic vesicle;cytoskeletal part;cytosol;endoplasmic reticulum membrane;endoplasmic reticulum part;extracellular membrane-bounded organelle;extrace…	Adherens junction;Axon guidance;Bacterial invasion of epithelial cells;Chemokine signaling pathway;Endocytosis;Epithelial cell signaling in Helicobacter pylori infection;Fc gamma R-mediated phagocytosis;Focal adhesion;GnRH signaling pathway;Leukocyte transendothelial migration;MAPK signaling pathway;MAPK signaling pathway - yeast;Neurotrophin signaling pathway;Pancreatic cancer;Pathogenic Escheri…	26.0404	25.9739	25.8872	25.9057	25.1273	25.5124	25.166	25.7241	25.2058	25.7719	25.4347	26.3192	25.3819	25.5301	25.7392	25.6215
Q5VT25;Q5VT25-2;A0A0A0MRJ0;Q5VT25-3;Q5VT25-4;Q5VT25-5;Q5VT25-6;H0Y6R0;H0Y6V3;H0Y7V8;A0A0A0MRJ1;H0Y5V1	Serine/threonine-protein kinase MRCK alpha;Non-specific serine/threonine protein kinase	CDC42BPA	1	1.1	1.83891	1.11752	2.12398	0.703437	actin cytoskeleton organization;actin cytoskeleton reorganization;actin filament-based process;actomyosin structure organization;biological regulation;cell migration;cell motility;cellular component movement;cellular component organization;cellular component organization at cellular level;cellular component organization or biogenesis;cellular component organization or biogenesis at cellular level…	adenyl nucleotide binding;adenyl ribonucleotide binding;ATP binding;binding;catalytic activity;cation binding;identical protein binding;ion binding;kinase activity;magnesium ion binding;metal ion binding;nucleotide binding;phosphotransferase activity, alcohol group as acceptor;protein binding;protein kinase activity;protein serine/threonine kinase activity;purine nucleotide binding;purine ribonuc…	actomyosin;cell junction;cell leading edge;cell part;cell-cell junction;cytoplasm;cytoskeletal part;extracellular membrane-bounded organelle;extracellular organelle;extracellular region part;extracellular vesicular exosome;intracellular organelle part;intracellular part;membrane-bounded organelle;membrane-bounded vesicle;organelle;organelle part;vesicle		19.5656	19.4635	19.4339	19.1817	20.1814	20.5191	19.776	19.9819	18.3189	19.0761	19.1691	19.6863	20.6764	19.9596	20.1112	19.9732
Q9Y5S2	Serine/threonine-protein kinase MRCK beta	CDC42BPB	2	2	0.136872	0.25264	0.452102	0.239365	actin cytoskeleton organization;actin cytoskeleton reorganization;actin filament-based process;actomyosin structure organization;biological regulation;cell migration;cell motility;cellular component movement;cellular component organization;cellular component organization at cellular level;cellular component organization or biogenesis;cellular component organization or biogenesis at cellular level…	adenyl nucleotide binding;adenyl ribonucleotide binding;ATP binding;binding;catalytic activity;cation binding;ion binding;kinase activity;magnesium ion binding;metal ion binding;nucleotide binding;phosphotransferase activity, alcohol group as acceptor;protein kinase activity;protein serine/threonine kinase activity;purine nucleotide binding;purine ribonucleoside triphosphate binding;purine ribonu…	actomyosin;cell junction;cell leading edge;cell part;cell-cell junction;cytoplasm;cytoskeletal part;cytoskeleton;extracellular membrane-bounded organelle;extracellular organelle;extracellular region part;extracellular vesicular exosome;intracellular non-membrane-bounded organelle;intracellular organelle;intracellular organelle part;intracellular part;membrane;membrane-bounded organelle;membrane-b…		19.489	19.2256	19.1893	19.2	19.7072	19.3159	18.999	20.0393	20.9513	20.306	19.336	18.4193	19.3978	21.1208	19.3022	20.2024
Q99459	Cell division cycle 5-like protein	CDC5L	1	1.2	0.422918	0.270915	1.60478	0.574218	biological regulation;biosynthetic process;cellular biosynthetic process;cellular macromolecule biosynthetic process;cellular macromolecule metabolic process;cellular metabolic process;cellular nitrogen compound metabolic process;cellular process;cellular response to stimulus;cellular response to stress;DNA metabolic process;DNA repair;gene expression;intracellular signal transduction;macromolecu…	binding;chromatin binding;DNA binding;nucleic acid binding;protein binding;protein domain specific binding;WD40-repeat domain binding	catalytic step 2 spliceosome;cell part;cytoplasm;intracellular membrane-bounded organelle;intracellular non-membrane-bounded organelle;intracellular organelle;intracellular organelle part;intracellular part;macromolecular complex;membrane;membrane-bounded organelle;non-membrane-bounded organelle;nuclear body;nuclear part;nuclear speck;nucleolus;nucleoplasm;nucleoplasm part;nucleus;organelle;organ…	Spliceosome	19.1888	19.1983	18.8213	19.3099	19.9813	19.2661	19.907	19.6608	18.7218	19.4675	19.6923	19.4553	19.2444	19.8868	19.3111	19.9783
P55287;H3BUU9;P55287-2	Cadherin-11	CDH11	2	3.4	0.643802	0.429532	0.68542	0.886996	adherens junction organization;anatomical structure development;anatomical structure morphogenesis;axonogenesis;biological adhesion;cell adhesion;cell junction assembly;cell junction organization;cell part morphogenesis;cell projection morphogenesis;cell projection organization;cell-cell adhesion;cell-cell junction organization;cellular component assembly;cellular component assembly at cellular l…	binding;calcium ion binding;cation binding;ion binding;metal ion binding	cell part;cytoplasm;extracellular membrane-bounded organelle;extracellular organelle;extracellular region part;extracellular vesicular exosome;integral to membrane;intracellular part;intrinsic to membrane;membrane;membrane part;membrane-bounded organelle;membrane-bounded vesicle;organelle;plasma membrane;vesicle		20.6201	20.1353	20.2334	20.4507	20.2503	22.9587	20.4521	21.3265	20.5153	20.7895	20.804	20.3986	21.0877	20.2226	21.6606	21.2547
P55290;P55290-5;P55290-4	Cadherin-13	CDH13	3	6.6	1.12968	0.627395	1.79283	0.846547	adherens junction organization;anatomical structure formation involved in morphogenesis;angiogenesis;biological adhesion;biological regulation;calcium-dependent cell-cell adhesion;cell adhesion;cell junction assembly;cell junction organization;cell migration;cell motility;cell projection assembly;cell projection organization;cell proliferation;cell-cell adhesion;cell-cell junction organization;ce…	adiponectin binding;binding;cadherin binding;calcium ion binding;cation binding;cell adhesion molecule binding;hormone binding;ion binding;lipoprotein particle binding;low-density lipoprotein particle binding;metal ion binding;protein binding;protein-lipid complex binding	adherens junction;anchored to membrane;anchoring junction;caveola;cell junction;cell part;cell projection;cell-substrate adherens junction;cell-substrate junction;cytoplasm;external side of plasma membrane;extracellular membrane-bounded organelle;extracellular organelle;extracellular region part;extracellular space;extracellular vesicular exosome;focal adhesion;intracellular part;intrinsic to mem…		20.8216	21.0338	20.8022	20.6912	22.1242	20.9818	21.8268	21.8022	19.9247	21.296	20.8625	20.5568	21.1961	21.2579	21.3425	21.3532
P19022;P19022-2	Cadherin-2	CDH2	9	14.6	3.63545	2.50506	3.90425	2.14202	adherens junction organization;anatomical structure morphogenesis;axon guidance;biological adhesion;biological regulation;blood vessel morphogenesis;calcium-dependent cell-cell adhesion;cell adhesion;cell adhesion mediated by integrin;cell differentiation;cell junction assembly;cell junction organization;cell migration;cell motility;cell-cell adhesion;cell-cell adhesion mediated by cadherin;cell-…	alpha-catenin binding;beta-catenin binding;binding;calcium ion binding;cation binding;gamma-catenin binding;ion binding;metal ion binding;protein binding	adherens junction;anchoring junction;apical plasma membrane;catenin complex;cell junction;cell part;cell projection;cell-cell adherens junction;cell-cell contact zone;cell-cell junction;cell-substrate adherens junction;cell-substrate junction;extracellular membrane-bounded organelle;extracellular organelle;extracellular region part;extracellular vesicular exosome;extrinsic to membrane;extrinsic t…	Arrhythmogenic right ventricular cardiomyopathy (ARVC);Cell adhesion molecules (CAMs)	22.9018	23.3744	22.8374	22.5879	25.2732	24.5944	24.9816	25.4204	22.0841	23.2122	21.7627	22.537	24.8208	24.8809	25.09	24.8246
O14735;H3BUR9;B3KY94;O14735-3	CDP-diacylglycerol--inositol 3-phosphatidyltransferase	CDIPT	1	5.2	0.31259	-0.384851	0.155407	0.167496	acylglycerol metabolic process;biosynthetic process;CDP-diacylglycerol metabolic process;cellular biosynthetic process;cellular lipid metabolic process;cellular metabolic process;cellular process;diacylglycerol metabolic process;glycerol ether metabolic process;glycerolipid biosynthetic process;glycerolipid metabolic process;glycerophospholipid biosynthetic process;glycerophospholipid metabolic p…	alcohol binding;binding;carbohydrate binding;catalytic activity;cation binding;CDP-alcohol phosphatidyltransferase activity;CDP-diacylglycerol-inositol 3-phosphatidyltransferase activity;diacylglycerol binding;ion binding;lipid binding;manganese ion binding;metal ion binding;phosphotransferase activity, for other substituted phosphate groups;transferase activity;transferase activity, transferring…	cell part;cytoplasmic part;endoplasmic reticulum membrane;endoplasmic reticulum part;Golgi apparatus;Golgi apparatus part;Golgi membrane;integral to membrane;intracellular membrane-bounded organelle;intracellular organelle;intracellular organelle part;intracellular part;intrinsic to membrane;membrane;membrane part;membrane-bounded organelle;organelle;organelle membrane;organelle part;plasma membr…	Glycerophospholipid metabolism;Inositol phosphate metabolism;Phosphatidylinositol signaling system	20.126	18.7017	20.113	20.1227	19.9589	19.8253	19.4638	20.4854	18.5566	20.2605	20.4764	20.6022	19.9711	19.5037	19.831	19.0506
Q96JB5;Q96JB5-2;Q96JB5-4;J3QRM1;Q96JB5-3	CDK5 regulatory subunit-associated protein 3	CDK5RAP3	4	8.5	1.44	-0.938789	1.31525	0.48114	anatomical structure development;biological regulation;brain development;cell cycle checkpoint;cell cycle process;cell proliferation;cellular macromolecule metabolic process;cellular metabolic process;cellular process;cellular protein metabolic process;cellular response to stimulus;cellular response to stress;developmental process;DNA damage checkpoint;DNA integrity checkpoint;G2/M transition che…	binding;cyclin binding;enzyme binding;kinase binding;NF-kappaB binding;protein binding;protein kinase binding;transcription factor binding	cell part;centrosome;cytoplasm;cytoplasmic part;cytoskeletal part;endomembrane system;intracellular membrane-bounded organelle;intracellular non-membrane-bounded organelle;intracellular organelle;intracellular organelle part;intracellular part;macromolecular complex;membrane;membrane-bounded organelle;microtubule organizing center;non-membrane-bounded organelle;nucleus;organelle;organelle part;pr…		19.4072	19.8558	19.3702	19.555	20.0147	19.5999	20.3666	20.1314	21.325	20.642	19.955	19.8389	19.5603	19.4892	19.623	19.3332
O95674	Phosphatidate cytidylyltransferase 2	CDS2	2	9	0.287908	-0.418325	0.0258848	-0.0261054	acylglycerol biosynthetic process;acylglycerol metabolic process;biosynthetic process;CDP-diacylglycerol biosynthetic process;CDP-diacylglycerol metabolic process;cellular biosynthetic process;cellular lipid metabolic process;cellular metabolic process;cellular process;diacylglycerol biosynthetic process;diacylglycerol metabolic process;glycerol ether biosynthetic process;glycerol ether metabolic…	catalytic activity;cytidylyltransferase activity;nucleotidyltransferase activity;phosphatidate cytidylyltransferase activity;transferase activity;transferase activity, transferring phosphorus-containing groups	cell part;cytoplasmic part;endoplasmic reticulum membrane;endoplasmic reticulum part;integral to membrane;intracellular organelle part;intracellular part;intrinsic to membrane;membrane;membrane part;mitochondrial inner membrane;mitochondrial membrane;mitochondrial part;organelle inner membrane;organelle membrane;organelle part	Glycerophospholipid metabolism;Phosphatidylinositol signaling system	21.7812	21.5763	21.5043	21.2483	21.3214	21.6156	20.7485	22.3203	20.2712	22.9704	22.0805	22.3896	21.56	21.0419	21.6176	21.8189
Q9UKY7;Q9UKY7-2;H0Y8K3	Protein CDV3 homolog	CDV3	3	18.6	1.38871	-0.786075	0.416172	-0.322602	cell proliferation		cell part;cytoplasm;intracellular non-membrane-bounded organelle;intracellular organelle;intracellular organelle part;intracellular part;membrane;non-membrane-bounded organelle;nuclear part;nucleolus;organelle;organelle part;plasma membrane		21.9181	22.0679	21.8368	22.2132	21.2128	21.0421	22.4276	22.063	22.8728	22.1088	21.594	22.2703	21.0104	21.408	21.6679	21.6153
Q8WUJ3;Q8WUJ3-2	Cell migration-inducing and hyaluronan-binding protein	CEMIP	37	33.5	3.38782	1.66891	4.10967	2.23061	amine metabolic process;aminoglycan catabolic process;aminoglycan metabolic process;biological regulation;carbohydrate catabolic process;carbohydrate metabolic process;catabolic process;glycosaminoglycan catabolic process;glycosaminoglycan metabolic process;hyaluronan catabolic process;hyaluronan metabolic process;macromolecule catabolic process;macromolecule metabolic process;metabolic process;m…	binding;carbohydrate binding;catalytic activity;clathrin binding;clathrin heavy chain binding;ER retention sequence binding;glycosaminoglycan binding;hexosaminidase activity;hyaluronic acid binding;hyalurononglucosaminidase activity;hydrolase activity;hydrolase activity, acting on glycosyl bonds;hydrolase activity, hydrolyzing O-glycosyl compounds;pattern binding;peptide binding;polysaccharide bi…	cell part;clathrin coated vesicle membrane;coated pit;coated vesicle membrane;cytoplasm;cytoplasmic part;cytoplasmic vesicle membrane;cytoplasmic vesicle part;endoplasmic reticulum;extracellular region;intracellular membrane-bounded organelle;intracellular organelle;intracellular organelle part;intracellular part;membrane;membrane part;membrane-bounded organelle;nucleus;organelle;organelle membra…		23.6637	23.7897	24.0346	23.9847	25.5027	26.5193	26.0745	26.2986	23.3391	23.7823	24.3357	23.7331	25.6831	25.1286	25.5036	25.5505
Q9Y6K0;A0A0C4DGS9	Choline/ethanolaminephosphotransferase 1	CEPT1	1	2.6	1.47607	-0.630322	0.139693	0.104696	alcohol metabolic process;amine biosynthetic process;amine metabolic process;biosynthetic process;CDP-choline pathway;cellular amine metabolic process;cellular biogenic amine biosynthetic process;cellular biogenic amine metabolic process;cellular biosynthetic process;cellular lipid metabolic process;cellular metabolic process;cellular nitrogen compound biosynthetic process;cellular nitrogen compo…	binding;catalytic activity;cation binding;CDP-alcohol phosphatidyltransferase activity;diacylglycerol cholinephosphotransferase activity;ethanolaminephosphotransferase activity;ion binding;metal ion binding;phosphotransferase activity, for other substituted phosphate groups;transferase activity;transferase activity, transferring phosphorus-containing groups	cell part;cytoplasmic part;endoplasmic reticulum membrane;endoplasmic reticulum part;integral to membrane;intracellular organelle part;intracellular part;intrinsic to membrane;membrane;membrane part;nuclear membrane;nuclear part;organelle membrane;organelle part	Ether lipid metabolism;Glycerophospholipid metabolism;Phosphonate and phosphinate metabolism	20.1835	20.0228	20.2432	20.764	20.9065	20.5772	19.7928	20.3559	20.7656	21.2877	20.9707	20.8498	20.4573	20.7217	19.7811	20.3925
[truncated: 1,877 more rows]
